# Supplementary material for: Prior fluid and electrolyte imbalance is associated with COVID-19 mortality
Source: Commun Med (Lond). 2021 Nov 25;1:51. doi: 10.1038/s43856-021-00051-x (PMC9053234; doi:10.1038/s43856-021-00051-x)
Supplement: Supplementary file 2 — Supplementary Data 1 [file 43856_2021_51_MOESM2_ESM.xlsx]

## Sheet: descriptive statistics
COVID19 patients, univariable (N=122,250)					COVID19-patients, multivariable (N=55,757)
	min	max	mean (sd)			min	max	mean (sd)
Age in years	1	89	52.6 (19.8)		Age in years	1	89	57.1 (18.7)
Length medical history in days	0	4935	1959 (1436)		Length medical history in days	2	4930	2438 (1315)
Number of comorbidities	0	40	5.3 (5.8)		Number of comorbidities	0	36	7.8 (6.3)
		N	frequency				N	frequency
Gender	Female	67648	0.55		Gender	Female	33029	0.59
	Male	54602	0.45			Male	22728	0.41
Hospitalization*	No	83340	0.68		Hospitalization*	No	37697	0.68
	Yes	38910	0.32			Yes	18060	0.32
Race	African American	25685	0.21		Race	African American	12851	0.23
	Asian	3712	0.03			Asian	1529	0.03
	Caucasian	65140	0.53			Caucasian	33568	0.6
	Other/Unknown	27713	0.23			Other/Unknown	7809	0.14
* Hospitalization: yes, if patient has visited a medical facility during COVID19 infection, no otherwise
