# Supplementary material for: Prior fluid and electrolyte imbalance is associated with COVID-19 mortality
Source: Commun Med (Lond). 2021 Nov 25;1:51. doi: 10.1038/s43856-021-00051-x (PMC9053234; doi:10.1038/s43856-021-00051-x)
Supplement: Supplementary file 5 — Supplementary Data 4 [file 43856_2021_51_MOESM5_ESM.xlsx]

## Sheet: SuppTable
			all patients							age <=50							age 50 to 70							age 70 to 80							age 80 to 90
variable	Transformationa	variable type	N	P	mean	sd	HR_2SD	LCL_2D	UCL_2D	N	P	mean	sd	HR_2SD	LCL_2D	UCL_2D	N	P	mean	sd	HR_2SD	LCL_2D	UCL_2D	N	P	mean	sd	HR_2SD	LCL_2D	UCL_2D	N	P	mean	sd	HR_2SD	LCL_2D	UCL_2D	minP
age	0	demographic	122250	0	52.6537	19.7967	17.8452	16.3361	19.4935	52954	1.7e-21	33.8898	10.3739	5.45905	3.84762	7.74573	42915	3.64e-45	59.1987	5.59899	2.29494	2.04562	2.5767	13658	8.57e-13	74.0928	2.85124	1.43658	1.30082	1.5865	12723	2.45e-10	85.6594	3.25726	1.30738	1.20318	1.42086	0
N_comorb	1	comorbidity	122250	0	1.11092	1.28444	22.1377	19.7395	24.8278	52954	9.07e-96	0.439071	1.098	87.7819	57.5384	133.921	42915	4.01e-276	1.30281	1.17713	32.9231	27.1476	39.9278	13658	1.07e-148	2.0142	1.016	11.2067	9.33847	13.449	12723	1.09e-81	2.2903	0.884917	3.45304	3.04148	3.92025	0
charlson_score	1	comorbidity	122250	9.07e-314	0.233491	1.01003	3.61568	3.38301	3.86456	52954	7.95e-71	-0.303491	0.645724	4.77231	4.01762	5.66883	42915	2.07e-161	0.345116	0.981044	4.82306	4.30372	5.40512	13658	1.22e-74	1.00243	0.997495	3.1865	2.81407	3.60824	12723	8.09e-38	1.26649	0.89922	1.87287	1.70207	2.06102	2.07e-161
Albumin__g_dl	0	lab	46191	5.1e-112	4.00381	0.554989	0.471429	0.441528	0.503353	14407	7.34e-25	4.16514	0.502788	0.260169	0.201342	0.336182	18425	9.26e-70	4.05327	0.527575	0.371798	0.33312	0.414968	6971	2.37e-41	3.85886	0.561214	0.423009	0.373232	0.479422	6388	3.8e-09	3.65549	0.548344	0.722852	0.648879	0.805255	5.1e-112
GENDER	0	demographic	122250	2.39e-100	0.446642	0.497147	1.76499	1.67493	1.85986	52954	5.12e-11	0.416664	0.493011	2.33929	1.81519	3.01467	42915	1.17e-47	0.484959	0.49978	2.23522	2.00498	2.4919	13658	1.59e-15	0.499414	0.500018	1.5118	1.36572	1.67353	12723	6.98e-25	0.385522	0.486738	1.51246	1.39798	1.6363	2.39e-100
Hemoglobin_.HGB.__g_dl	0	lab	50984	2.9e-89	12.9025	1.9269	0.501949	0.469204	0.53696	17319	4.71e-18	13.1488	1.82976	0.253513	0.185827	0.345844	18927	9.44e-59	13.1861	1.88724	0.368923	0.326902	0.416349	7376	1.35e-30	12.5112	2.00055	0.46971	0.412951	0.53428	7362	1e-08	11.9857	1.82445	0.740498	0.668186	0.820644	2.9e-89
ePVS	1	lab	122250	4.71e-84	1.5771	0.157938	1.48652	1.42824	1.54719	52954	8.8e-18	1.57044	0.132524	2.11827	1.7848	2.51405	42915	1.03e-60	1.56058	0.161476	1.87371	1.73854	2.01939	13658	3.28e-31	1.59882	0.189652	1.67577	1.536	1.82824	12723	1.13e-08	1.63722	0.186561	1.24645	1.15568	1.34436	4.71e-84
Red_cell_distribution_width.CV_.RDW.CV.__.	1	lab	50295	4.86e-82	2.63283	0.113133	1.83758	1.72684	1.95544	16989	1.2e-09	2.61035	0.112941	2.42195	1.82108	3.22109	18714	3.77e-55	2.62927	0.108998	2.44824	2.18842	2.7389	7303	1.9e-23	2.65646	0.113856	1.82968	1.62494	2.06022	7289	1.26e-11	2.6707	0.109071	1.39759	1.26856	1.53975	4.86e-82
Acidosis	0	comorbidity	122250	2.56e-81	0.0478937	0.213542	1.34401	1.30384	1.38542	52954	5.65e-25	0.0175246	0.131217	1.64532	1.49687	1.80849	42915	5.23e-50	0.0518933	0.221814	1.59606	1.50066	1.69753	13658	1.51e-27	0.0995753	0.299444	1.53618	1.42179	1.65973	12723	6.62e-08	0.105321	0.306979	1.21386	1.13144	1.30231	2.56e-81
AcidBaseBalance	0	comorbidity	122250	3.42e-77	0.140532	0.347539	1.4518	1.39587	1.50999	52954	6.28e-22	0.058277	0.234269	2.00299	1.73877	2.30734	42915	1.98e-46	0.147245	0.354354	1.81324	1.67129	1.96724	13658	3.12e-25	0.265778	0.441763	1.63493	1.48998	1.79401	12723	8.98e-09	0.325788	0.468687	1.26061	1.16486	1.3642	3.42e-77
Fluid, pH and electrolyte imbalance (FPEI)	0	comorbidity	122250	3.97e-76	0.188875	0.391411	1.51115	1.44637	1.57884	52954	5.74e-20	0.0850172	0.27891	2.11823	1.8036	2.48774	42915	1.53e-51	0.188978	0.391496	1.95771	1.7943	2.13604	13658	5.39e-25	0.343388	0.474857	1.67706	1.5203	1.84995	12723	2.14e-07	0.454924	0.497984	1.2442	1.14557	1.35125	3.97e-76
Hematocrit_.HCT.__.	0	lab	50883	2.57e-75	39.1716	5.35892	0.54135	0.50705	0.578004	17237	1.86e-18	39.7088	4.98961	0.263289	0.195371	0.354826	18917	2.19e-52	39.9804	5.26751	0.398213	0.35371	0.448286	7371	6.91e-28	38.2313	5.65814	0.490007	0.431244	0.556787	7358	5.11e-06	36.7756	5.28138	0.788049	0.711351	0.872963	2.57e-75
Blood_urea_nitrogen_.BUN.__mg_dl	1	lab	53846	2.58e-67	2.75248	0.441426	1.89946	1.76655	2.0424	16891	3.04e-18	2.48437	0.364359	3.56984	2.68092	4.75348	21231	9.56e-39	2.76787	0.393406	2.2086	1.96024	2.48844	8072	6.88e-15	2.9537	0.408418	1.64911	1.45399	1.87037	7652	3.19e-11	3.08932	0.396623	1.4165	1.27809	1.56988	2.58e-67
Red_blood_cell_count_.RBC.__x10.6_ul	0	lab	50543	4.07e-60	4.40425	0.645307	0.56747	0.530222	0.607337	17103	4.98e-18	4.55943	0.575905	0.274697	0.205001	0.368084	18791	1.43e-41	4.48528	0.630959	0.428945	0.379363	0.485005	7332	1.37e-22	4.2218	0.663157	0.523937	0.460275	0.596399	7317	0.000179	4.01624	0.617448	0.821896	0.741737	0.910713	4.07e-60
Lymphocyte_Leukocyte_ratio	0	lab	122250	1.78e-59	0.259212	0.0627219	0.678069	0.647053	0.71057	52954	1.49e-13	0.265499	0.0534518	0.429589	0.343322	0.537531	42915	9.26e-47	0.263327	0.0650999	0.491325	0.445907	0.541371	13658	2.73e-18	0.246436	0.0704768	0.642372	0.58156	0.709546	12723	1.9e-06	0.232884	0.0720642	0.822261	0.758651	0.891208	1.78e-59
Congestive heart failure	0	comorbidity	122250	1.97e-58	0.100646	0.300861	1.33569	1.28948	1.38354	52954	3.78e-15	0.0173925	0.13073	1.48939	1.34858	1.64491	42915	9.15e-43	0.0929978	0.290433	1.64351	1.53081	1.76453	13658	1.38e-23	0.223825	0.416821	1.58005	1.44466	1.72816	12723	5.71e-08	0.340722	0.47397	1.24433	1.14985	1.34652	1.97e-58
Calcium.total__mg_dl	0	lab	53348	8.85e-58	9.27887	0.522557	0.587942	0.550959	0.627407	16648	2.64e-12	9.29459	0.478808	0.336467	0.247972	0.456542	21053	1.86e-38	9.33152	0.516038	0.434298	0.382864	0.49264	8018	4.42e-21	9.25497	0.562902	0.536493	0.471309	0.610691	7629	2.73e-07	9.12438	0.555679	0.759252	0.683581	0.843305	8.85e-58
VolumeUp	0	comorbidity	122250	8.85e-57	0.0675092	0.250903	1.30504	1.26284	1.34863	52954	1.5e-27	0.0211504	0.143887	1.70973	1.55222	1.88324	42915	7.21e-48	0.0687172	0.252976	1.63203	1.52773	1.74347	13658	1.03e-21	0.135159	0.341906	1.50499	1.38417	1.63635	12723	0.00552	0.183762	0.387305	1.11609	1.03277	1.20611	8.85e-57
VolumeDown	0	comorbidity	122250	3.72e-50	0.0838773	0.277205	1.30368	1.25894	1.34998	52954	2.69e-09	0.0373721	0.189674	1.54674	1.33974	1.78575	42915	1.39e-27	0.0729349	0.260033	1.48241	1.38095	1.59131	13658	1.9e-21	0.155147	0.362058	1.51504	1.3907	1.65045	12723	9.86e-09	0.237837	0.425776	1.2499	1.15809	1.34894	3.72e-50
Renal disease	0	comorbidity	122250	1.27e-48	0.105162	0.306763	1.30753	1.26145	1.35526	52954	9.04e-20	0.0186766	0.135381	1.57997	1.43173	1.74356	42915	2.85e-45	0.097495	0.296634	1.68219	1.56504	1.80812	13658	1.48e-15	0.238322	0.426073	1.45309	1.32565	1.59281	12723	2.61e-05	0.348031	0.476365	1.18586	1.09524	1.28388	1.27e-48
Neutrophil_lymphocyte_ratio	1	lab	122250	3.41e-46	1.11218	0.411175	1.37105	1.31288	1.43177	52954	1.98e-09	1.09801	0.357402	1.91715	1.5499	2.37136	42915	9.6e-41	1.08208	0.426928	1.79984	1.65121	1.96185	13658	4.09e-16	1.15377	0.463596	1.47425	1.34267	1.6188	12723	0.000144	1.22811	0.477676	1.16205	1.07544	1.25557	3.41e-46
Glucose.random__mg_dl	1	lab	54036	6.52e-44	4.69991	0.294672	1.56545	1.46956	1.66757	17139	5.18e-11	4.61801	0.281797	2.21186	1.74518	2.80333	21136	1.11e-17	4.73123	0.302541	1.68672	1.49645	1.90115	8091	6.75e-18	4.76369	0.287334	1.6663	1.48364	1.87147	7670	2.03e-05	4.72932	0.268613	1.23811	1.12226	1.36591	6.52e-44
Hyperkalemia (E87.5)	0	comorbidity	122250	2.29e-43	0.0459959	0.209477	1.24282	1.20505	1.28175	52954	7.98e-17	0.0112362	0.105405	1.44906	1.32797	1.58117	42915	2.98e-34	0.0487475	0.215342	1.47482	1.3856	1.56979	13658	1.59e-14	0.103456	0.304564	1.38028	1.2713	1.49861	12723	0.00199	0.119704	0.324628	1.12582	1.04434	1.21366	2.29e-43
WithoutComorb	0	comorbidity	122250	2.29e-43	0.222487	0.415918	0.0607558	0.0408249	0.0904185	52954	1.27e-10	0.374155	0.483909	0.026418	0.00872808	0.0799617	42915	1.13e-16	0.146545	0.353656	0.0718732	0.0385686	0.133935	13658	6.3e-09	0.0500073	0.217968	0.28054	0.182696	0.430791	12723	4e-09	0.0325395	0.177435	0.391473	0.286443	0.535021	2.29e-43
Lymphocyte.percent__.	0	lab	45361	2.45e-43	26.1658	10.6462	0.557976	0.513586	0.606121	15080	7.37e-11	28.4069	10.1097	0.255986	0.169873	0.385741	16826	7.25e-37	27.1732	10.574	0.343625	0.291327	0.405265	6692	6.47e-13	23.5376	10.3039	0.56943	0.488364	0.663912	6763	0.00287	21.2632	10.224	0.840351	0.74954	0.94215	2.45e-43
RESP__breaths_min	1	vital sign	51169	5e-43	2.82972	0.15625	2.20993	1.97376	2.47437	20162	0.000942	2.83744	0.18092	2.8344	1.52867	5.25542	18245	1.12e-24	2.81525	0.136636	2.76564	2.27699	3.35915	6569	3.65e-21	2.82775	0.156206	2.79522	2.25814	3.46006	6193	1.32e-05	2.84934	0.114382	1.32747	1.16867	1.50787	5e-43
Hypo-osmolality and hyponatremia (E87.1)	0	comorbidity	122250	5.65e-43	0.0579959	0.233737	1.25659	1.21632	1.29822	52954	4.79e-19	0.0185066	0.134776	1.55958	1.41444	1.71962	42915	8.25e-43	0.0583712	0.234447	1.57052	1.47241	1.67517	13658	2.22e-17	0.112169	0.315585	1.4341	1.31946	1.55873	12723	0.0612	0.162933	0.369319	1.07765	0.996504	1.16543	5.65e-43
Diabetes with complications	0	comorbidity	122250	1.21e-38	0.0977178	0.296934	1.27008	1.22512	1.31671	52954	3.86e-13	0.0214526	0.144889	1.4806	1.33176	1.64607	42915	2.04e-29	0.116672	0.321033	1.55817	1.44241	1.68321	13658	8.09e-11	0.227413	0.419176	1.35864	1.2387	1.49024	12723	0.0117	0.211978	0.408726	1.10511	1.02251	1.19437	1.21e-38
Other neurological disorders	0	comorbidity	122250	5.3e-38	0.143534	0.350618	1.31014	1.25741	1.36506	52954	3.5e-09	0.0569362	0.231723	1.60953	1.37438	1.88493	42915	7.64e-29	0.120867	0.325976	1.57707	1.45564	1.70863	13658	8.36e-15	0.263728	0.44067	1.45748	1.3252	1.60296	12723	7.26e-06	0.451387	0.497651	1.21089	1.11373	1.31649	5.3e-38
Fluid overload	0	comorbidity	122250	3.33e-35	0.0167526	0.128343	1.1908	1.15833	1.22418	52954	2.27e-25	0.00468331	0.0682749	1.38739	1.30443	1.47563	42915	7.22e-24	0.0191541	0.137068	1.32247	1.25247	1.39638	13658	4.41e-09	0.0369014	0.188527	1.25435	1.1629	1.35298	12723	0.00306	0.0372554	0.189394	1.11138	1.03637	1.1918	3.33e-35
Mean_corpuscular_hemoglobin_concentration_.MCHC.__g_dl	0	lab	49606	4.95e-35	32.9081	1.26869	0.638506	0.594613	0.685628	16846	0.00504	33.0933	1.28967	0.609607	0.431345	0.861522	18405	8.81e-20	32.95	1.25055	0.536571	0.469255	0.613535	7206	1.61e-08	32.691	1.26116	0.677406	0.591772	0.775425	7149	1.54e-09	32.5828	1.1756	0.725561	0.653831	0.805163	4.95e-35
Hypokalemia (E87.6)	0	comorbidity	122250	5.83e-34	0.0965399	0.295331	1.26255	1.21595	1.31094	52954	8.67e-12	0.0443026	0.205769	1.62907	1.41611	1.87408	42915	5.09e-24	0.100291	0.300391	1.49914	1.38594	1.62156	13658	1.88e-11	0.172866	0.378145	1.36328	1.24536	1.49232	12723	0.000973	0.219367	0.413834	1.14116	1.05506	1.2343	5.83e-34
Hyperosmolality and hypernatremia (E87.0)	0	comorbidity	122250	1.04e-33	0.0178814	0.132521	1.17903	1.148	1.2109	52954	3.82e-11	0.00373909	0.0610343	1.26574	1.18033	1.35734	42915	5.7e-17	0.0167307	0.128262	1.26652	1.19836	1.33856	13658	1.05e-12	0.0410748	0.198471	1.30548	1.21316	1.40482	12723	5.57e-07	0.0557259	0.229401	1.19123	1.11235	1.27572	1.04e-33
Neutrophil.percent__.	0	lab	45373	1.3e-33	62.0583	11.6189	1.59784	1.47953	1.72342	15078	5.82e-08	60.8845	11.3571	2.99264	2.01387	4.44684	16829	7.04e-31	60.9116	11.464	2.43889	2.09587	2.83518	6697	2.14e-10	63.8719	11.6079	1.60318	1.38728	1.85617	6769	0.00833	65.7295	11.5985	1.16022	1.03778	1.29481	1.3e-33
Lymphocyte.absolute__x10.3_ul	1	lab	44870	5.79e-25	0.51468	0.447027	0.701567	0.655885	0.750423	14909	8.54e-09	0.64817	0.398024	0.457346	0.350419	0.596908	16654	9.27e-33	0.523792	0.440962	0.494018	0.439931	0.554752	6630	1.45e-06	0.394878	0.454002	0.72359	0.634358	0.825374	6677	0.317	0.312846	0.452316	0.946487	0.849861	1.05413	9.27e-33
Dehydration	0	comorbidity	122250	2.64e-32	0.0675092	0.250903	1.22917	1.18788	1.27189	52954	8.28e-05	0.0322355	0.176627	1.36747	1.17012	1.59808	42915	4.58e-17	0.0559012	0.229734	1.35356	1.2612	1.45268	13658	1.45e-15	0.122273	0.327612	1.41011	1.29597	1.53429	12723	1.31e-06	0.194687	0.395975	1.20431	1.11697	1.29848	2.64e-32
Cholesterol.HDL__mg_dl	1	lab	31677	2.8e-32	3.88991	0.302221	0.600332	0.551659	0.653303	8951	0.000402	3.88377	0.288154	0.406406	0.246814	0.669193	14383	4.84e-24	3.89866	0.303584	0.407555	0.342483	0.484997	4860	2.07e-10	3.8801	0.314555	0.628566	0.544715	0.725326	3483	0.00907	3.88328	0.313284	0.800515	0.677314	0.946121	2.8e-32
Midwest_East_North_Central	0	demographic	122250	4.38e-32	0.304055	0.452886	1.36289	1.29456	1.43488	52954	0.356	0.292592	0.446912	1.12561	0.875653	1.44689	42915	8.09e-05	0.306086	0.454961	1.22935	1.10935	1.36226	13658	2.71e-08	0.336279	0.466979	1.3328	1.20445	1.47482	12723	2.22e-24	0.310327	0.45337	1.50686	1.39255	1.63051	4.38e-32
Creatinine__mg_dl	1	lab	53226	1.12e-31	-0.106648	0.325661	1.50746	1.40738	1.61467	16838	0.000313	-0.237675	0.279668	2.06637	1.39249	3.06636	20911	2.5e-18	-0.102117	0.300146	1.79518	1.57425	2.04711	7884	1.44e-07	0.00572618	0.341499	1.4405	1.25732	1.65036	7593	1.88e-09	0.0547562	0.351493	1.38209	1.24361	1.53596	1.12e-31
Deficiency anemias	0	demographic	122250	1.29e-29	0.205546	0.404102	1.29654	1.23943	1.35628	52954	5.96e-14	0.117045	0.321477	2.09158	1.72515	2.53585	42915	1.48e-30	0.19718	0.397874	1.68313	1.54008	1.83943	13658	1.77e-12	0.341046	0.474078	1.42277	1.28992	1.56926	12723	0.226	0.456653	0.498137	1.05187	0.969223	1.14153	1.48e-30
COPD	0	comorbidity	122250	2.4e-30	0.0876483	0.282784	1.22679	1.18459	1.2705	52954	1.06e-06	0.0117272	0.107656	1.29577	1.16771	1.43789	42915	7.71e-19	0.0978679	0.297139	1.42139	1.31504	1.53629	13658	1.51e-15	0.215185	0.410966	1.44758	1.32183	1.58536	12723	0.0126	0.232257	0.422288	1.10412	1.02149	1.19343	2.4e-30
Coagulopathy	0	comorbidity	122250	3.63e-30	0.0611043	0.239523	1.21673	1.17643	1.25842	52954	9.66e-10	0.0255127	0.157678	1.48647	1.30911	1.68787	42915	2.51e-23	0.060212	0.237882	1.41719	1.32312	1.51793	13658	1.62e-07	0.118978	0.323774	1.26144	1.15647	1.37596	12723	5.08e-06	0.150122	0.357205	1.18652	1.10246	1.27698	3.63e-30
Neutrophil.absolute__x10.3_ul	1	lab	45203	7.74e-29	1.47124	0.463862	1.53448	1.42313	1.65451	15009	7.33e-05	1.47905	0.46896	2.26288	1.51132	3.38818	16766	1.23e-13	1.41638	0.459956	1.75428	1.51208	2.0353	6681	1.96e-12	1.49731	0.455684	1.66703	1.44582	1.92201	6747	6.59e-05	1.56437	0.451809	1.25362	1.12186	1.40082	7.74e-29
Moderate or severe liver disease	0	comorbidity	122250	7.77e-27	0.00685481	0.0825098	1.17491	1.1408	1.21003	52954	3.25e-14	0.00241719	0.049106	1.25034	1.18022	1.32462	42915	1.82e-12	0.0107422	0.103087	1.22734	1.15937	1.29929	13658	7.29e-05	0.012813	0.112471	1.16533	1.08047	1.25683	12723	0.00196	0.00581624	0.0760451	1.10383	1.03691	1.17508	7.77e-27
White_blood_cell_count_.WBC.__x10.3_ul	1	lab	50568	8.81e-27	1.95777	0.332923	1.47611	1.37461	1.58512	17112	0.00218	1.98936	0.334056	1.81305	1.23919	2.65261	18813	1.83e-06	1.91993	0.330032	1.41394	1.22639	1.63018	7331	8.4e-13	1.95462	0.33048	1.64293	1.43397	1.8823	7312	5.51e-08	1.98435	0.330053	1.34251	1.20719	1.493	8.81e-27
Alkaline_phosphatase.total_.ALP.__u_l	1	lab	45297	2.67e-26	4.33094	0.332104	1.50539	1.39585	1.62356	14186	4.23e-09	4.25694	0.335336	3.10494	2.12762	4.53116	18086	8.84e-21	4.36247	0.324438	2.00758	1.73466	2.32343	6806	4.57e-10	4.36413	0.327588	1.57479	1.36523	1.81651	6219	0.0642	4.37173	0.324149	1.11201	0.993753	1.24433	2.67e-26
Diabetes without complications	0	comorbidity	122250	3.05e-26	0.193243	0.394844	1.26335	1.20991	1.31919	52954	2.02e-12	0.0727801	0.259778	1.73106	1.48559	2.01708	42915	2.33e-16	0.246557	0.431012	1.47476	1.34406	1.6182	13658	2.46e-07	0.369161	0.482595	1.29842	1.17581	1.43375	12723	0.0724	0.325945	0.468745	1.07597	0.993361	1.16544	3.05e-26
Low total CO2	0	lab	122250	9.87e-26	0.0582998	0.23431	1.23661	1.18847	1.28668	52954	0.000106	0.0553777	0.228718	1.4247	1.19123	1.70393	42915	3.14e-10	0.0526855	0.223408	1.27859	1.18437	1.38034	13658	2.34e-08	0.0705813	0.256134	1.26708	1.16605	1.37685	12723	6.57e-08	0.0755325	0.264259	1.20813	1.12802	1.29391	9.87e-26
INSURANCE_Medicare	0	other	122250	4.14e-10	0.197153	0.397851	1.16305	1.10919	1.21947	52954	7.8e-14	0.0172603	0.130241	1.48124	1.33622	1.64199	42915	2.47e-25	0.149435	0.356521	1.57143	1.44313	1.71116	13658	0.842	0.605726	0.488712	0.989586	0.893011	1.09656	12723	0.327	0.668239	0.470864	0.959845	0.88434	1.04176	2.47e-25
Myocardial infarction	0	comorbidity	122250	2.49e-25	0.0638364	0.244462	1.18867	1.15059	1.22801	52954	1.9e-05	0.009631	0.0976649	1.23871	1.12294	1.36642	42915	7.75e-20	0.0668298	0.24973	1.38288	1.2898	1.48271	13658	2.25e-09	0.148997	0.356098	1.30598	1.19652	1.42545	12723	0.000403	0.187927	0.39067	1.146	1.06267	1.23585	2.49e-25
Hypotension	0	comorbidity	122250	8.47e-24	0.0570634	0.231965	1.18204	1.14412	1.2212	52954	3.93e-09	0.0154663	0.123399	1.40211	1.25289	1.56909	42915	3.92e-18	0.0525923	0.223221	1.35412	1.26454	1.45004	13658	2.8e-12	0.120076	0.325062	1.3538	1.24354	1.47386	12723	0.00984	0.177631	0.382217	1.10604	1.02452	1.19396	8.47e-24
Weight loss	0	comorbidity	122250	1.88e-22	0.0741104	0.261952	1.19043	1.14943	1.23291	52954	1.43e-05	0.0305548	0.17211	1.38237	1.19432	1.60006	42915	1.45e-21	0.0659909	0.248269	1.41047	1.31423	1.51374	13658	6.23e-06	0.136843	0.343694	1.2285	1.12356	1.34321	12723	0.000268	0.215437	0.411141	1.15525	1.06898	1.24846	1.88e-22
INSURANCE_Commercial	0	other	122250	1.03e-20	0.338331	0.473144	0.709408	0.660062	0.762438	52954	3.11e-05	0.40284	0.490474	0.551451	0.416735	0.729712	42915	1.91e-22	0.396784	0.489236	0.546168	0.483618	0.616812	13658	0.519	0.122126	0.327444	0.967029	0.873352	1.07073	12723	0.547	0.104771	0.30627	0.975555	0.900056	1.0574	1.91e-22
Mixed disorder of acid-base balance (E87.4)	0	comorbidity	122250	3.88e-22	0.00392638	0.062538	1.13092	1.10308	1.15946	52954	1.91e-12	0.00117083	0.0341976	1.19597	1.13785	1.25705	42915	1.4e-10	0.00463707	0.0679388	1.16745	1.11352	1.22399	13658	3.02e-05	0.00959145	0.0974687	1.15938	1.08156	1.24279	12723	0.00163	0.00691661	0.0828813	1.1068	1.03907	1.17894	3.88e-22
Dementia	0	comorbidity	122250	8.84e-22	0.0622086	0.241535	1.1688	1.13212	1.20665	52954	0.0168	0.00145409	0.0381052	1.11366	1.01959	1.21642	42915	2.8e-19	0.023232	0.150641	1.29471	1.22371	1.36982	13658	1.32e-20	0.135671	0.342452	1.49387	1.37278	1.62566	12723	9.11e-06	0.367681	0.482193	1.20501	1.10973	1.30844	8.84e-22
Arrhythmia	0	comorbidity	122250	3.62e-21	0.234356	0.423597	1.25736	1.199	1.31856	52954	7.13e-09	0.116422	0.320733	1.7244	1.43385	2.07381	42915	2.02e-17	0.232949	0.422715	1.49379	1.36164	1.63873	13658	0.00014	0.411847	0.492186	1.21795	1.10043	1.34799	12723	0.00168	0.539417	0.498463	1.14451	1.05204	1.24506	3.62e-21
Alkalosis	0	comorbidity	122250	2.94e-20	0.00692843	0.0829487	1.13537	1.10514	1.16642	52954	1.11e-11	0.00247385	0.0496767	1.24123	1.16619	1.32111	42915	5.18e-16	0.00822556	0.0903222	1.22813	1.1686	1.29068	13658	0.00711	0.0129594	0.113104	1.1151	1.03006	1.20717	12723	0.00248	0.0146192	0.120028	1.10632	1.03623	1.18117	2.94e-20
South_South_Atl_West_South_Crl	0	demographic	122250	1.3e-18	0.0800217	0.267126	0.727955	0.678285	0.781263	52954	0.227	0.0831727	0.271536	0.822572	0.599078	1.12947	42915	0.00156	0.077196	0.263353	0.818066	0.722381	0.926425	13658	5.96e-06	0.0815323	0.270371	0.739055	0.64838	0.842415	12723	2.16e-12	0.0748167	0.257425	0.655011	0.582071	0.737092	1.3e-18
INSURANCE_Uninsured	0	other	122250	2.69e-17	0.016409	0.127043	1.20827	1.15644	1.26241	52954	0.00229	0.0216603	0.145573	1.30686	1.10037	1.5521	42915	4.46e-05	0.0145171	0.11961	1.17304	1.08651	1.26645	13658	6.04e-06	0.0100308	0.0996537	1.16443	1.09012	1.2438	12723	4.62e-08	0.00778118	0.0878706	1.15436	1.09644	1.21534	2.69e-17
Psychoses	0	comorbidity	122250	6.51e-17	0.0811697	0.273097	1.18753	1.14058	1.23641	52954	0.000541	0.0541791	0.226373	1.3699	1.14615	1.63731	42915	6.16e-07	0.0811371	0.273049	1.23897	1.13889	1.34784	13658	2.4e-11	0.117367	0.321869	1.35002	1.23619	1.47429	12723	0.0812	0.154759	0.361689	1.07436	0.991145	1.16455	6.51e-17
Globulin__g_dl	1	lab	20619	2.16e-13	1.07273	0.193538	1.52309	1.3612	1.70424	6081	1.85e-05	1.07262	0.182481	3.24995	1.89505	5.5736	8868	1.22e-16	1.06584	0.194393	2.65105	2.10475	3.33913	3102	0.00145	1.06877	0.201183	1.45777	1.15599	1.83836	2568	0.191	1.10157	0.203815	1.12411	0.943209	1.33971	1.22e-16
DBP__mm_Hg	0	vital sign	66712	1.43e-16	75.0205	9.39171	0.710624	0.655307	0.770562	26870	0.151	75.3936	9.79156	1.31598	0.904364	1.91377	24392	8.42e-11	77.0184	8.78106	0.602797	0.517356	0.702318	8196	1.15e-08	72.4936	8.38388	0.659288	0.571366	0.760696	7254	0.000298	69.775	8.28928	0.816551	0.731654	0.911405	1.43e-16
Cerebrovascular disease	0	comorbidity	122250	1.99e-13	0.106536	0.308523	1.14859	1.10695	1.19179	52954	1.19e-06	0.0182611	0.133895	1.3331	1.18709	1.49708	42915	1.19e-15	0.10148	0.301966	1.37298	1.27045	1.48377	13658	0.00025	0.248133	0.431945	1.19663	1.08702	1.31734	12723	0.087	0.338992	0.473386	1.0722	0.989914	1.1613	1.19e-15
Periphral vascular disease	0	comorbidity	122250	1.24e-15	0.115526	0.319656	1.16679	1.12351	1.21173	52954	0.00451	0.0152585	0.122581	1.19428	1.05654	1.34997	42915	1.82e-15	0.111639	0.314926	1.37875	1.27381	1.49235	13658	1.08e-06	0.278665	0.448358	1.27184	1.15471	1.40084	12723	0.0986	0.370824	0.483045	1.07086	0.987312	1.16148	1.24e-15
Paraplegia and hemiplegia	0	comorbidity	122250	4.08e-11	0.0232802	0.150793	1.11184	1.07739	1.14739	52954	0.000482	0.00679835	0.0821722	1.20144	1.0838	1.33184	42915	1.44e-15	0.0256321	0.158037	1.27812	1.20338	1.35751	13658	0.0886	0.0519842	0.222003	1.08108	0.988304	1.18257	12723	0.333	0.0531321	0.224306	1.03746	0.963017	1.11766	1.44e-15
Cholesterol.total__mg_dl	0	lab	31818	1.05e-14	176.561	42.0777	0.641552	0.573258	0.717931	8999	0.448	181.533	37.2538	0.814619	0.479731	1.38696	14444	2.48e-15	182.171	42.8874	0.413238	0.332074	0.514402	4880	0.00216	164.267	42.1669	0.717644	0.580412	0.887063	3495	0.0757	157.737	41.2718	0.855703	0.720708	1.01664	2.48e-15
Valvular disease	0	comorbidity	122250	3.23e-15	0.110928	0.314045	1.16458	1.12127	1.20956	52954	2.33e-09	0.0271556	0.162538	1.46575	1.29292	1.6617	42915	1.21e-11	0.108377	0.31086	1.3242	1.22093	1.43621	13658	0.00224	0.233856	0.423297	1.16396	1.05602	1.28295	12723	0.000372	0.336241	0.472441	1.156	1.06734	1.25207	3.23e-15
Pneumococcal 13 vaccine	0	vaccination	122250	9.39e-09	0.104916	0.306447	0.886153	0.850334	0.923483	52954	0.0168	0.0293651	0.168829	1.28738	1.04666	1.58345	42915	0.118	0.0809041	0.272691	0.929836	0.848708	1.01872	13658	3.87e-15	0.308976	0.462088	0.633034	0.564811	0.709499	12723	0.0116	0.281302	0.449652	0.897752	0.825607	0.976199	3.87e-15
Hemoglobin_A1C__.	1	lab	27169	4.28e-15	1.84365	0.203951	1.48494	1.34529	1.63908	7336	0.000331	1.78375	0.213123	2.10925	1.40329	3.17043	12071	7.76e-09	1.86569	0.20523	1.66538	1.4006	1.9802	4499	1.14e-05	1.87429	0.1852	1.44553	1.22623	1.70408	3263	0.0767	1.85455	0.17285	1.14901	0.985209	1.34006	4.28e-15
Carbon_dioxide.total_.CO2.__mmol_l	0	lab	51259	5.43e-15	25.6483	2.92029	0.76313	0.713099	0.816672	15914	0.000183	24.9824	2.73035	0.499302	0.346999	0.718432	20286	0.00296	25.91	2.84913	0.811297	0.706757	0.931261	7699	3.24e-07	26.0123	3.03272	0.701738	0.612581	0.803889	7360	5.79e-06	25.9858	3.14387	0.781864	0.702971	0.869635	5.43e-15
Boostrix DTP vaccine	0	vaccination	122250	8.91e-15	0.266119	0.441929	0.783547	0.736696	0.833382	52954	0.000342	0.297541	0.457181	0.574323	0.42397	0.778008	42915	5.71e-12	0.275102	0.446571	0.657988	0.584092	0.741235	13658	5.87e-07	0.21233	0.408972	0.752076	0.672527	0.841032	12723	0.62	0.162776	0.369176	0.980248	0.905958	1.06064	8.91e-15
Obesity	0	comorbidity	122250	2.61e-14	0.28328	0.450593	1.22133	1.16006	1.28586	52954	2.93e-05	0.235147	0.424095	1.63509	1.2983	2.05921	42915	0.000142	0.340906	0.474019	1.22155	1.10192	1.35421	13658	9.02e-05	0.345365	0.475505	1.22285	1.10566	1.3524	12723	0.05	0.222589	0.416001	1.08274	0.999992	1.17235	2.61e-14
African	0	demographic	122250	3.27e-14	0.210102	0.407383	1.22428	1.16196	1.29001	52954	3.94e-05	0.210881	0.407938	1.5841	1.2721	1.97257	42915	1.17e-05	0.227962	0.419523	1.24279	1.1277	1.3697	13658	0.00202	0.217528	0.41258	1.16614	1.05774	1.28569	12723	0.00605	0.138647	0.345591	1.11383	1.0313	1.20296	3.27e-14
Chronic pulmonary disease	0	demographic	122250	4.3e-14	0.250348	0.433215	1.20108	1.1453	1.25958	52954	0.0129	0.175265	0.380197	1.32933	1.06206	1.66379	42915	4.03e-09	0.26888	0.443383	1.34041	1.21578	1.47783	13658	1.19e-05	0.371357	0.483185	1.24973	1.13104	1.38081	12723	0.0957	0.370432	0.482939	1.07094	0.987982	1.16087	4.3e-14
PULSE__bpm	1	vital sign	64073	4.65e-14	4.34864	0.158935	1.36495	1.25892	1.47989	25702	1.93e-08	4.39379	0.165426	3.22508	2.14343	4.85256	23426	1.19e-07	4.33277	0.146203	1.49181	1.28649	1.72989	7905	0.000386	4.29941	0.149214	1.29553	1.12293	1.49466	7040	0.00681	4.29193	0.14021	1.16437	1.04285	1.30005	4.65e-14
Flucelvax Quad vaccine	0	vaccination	122250	1.19e-13	0.385088	0.486618	0.815726	0.772984	0.86083	52954	0.468	0.352419	0.477728	0.907484	0.698148	1.17958	42915	3.09e-10	0.393965	0.488633	0.703407	0.63042	0.784851	13658	6.45e-07	0.433738	0.495608	0.764258	0.687479	0.849606	12723	0.0165	0.43889	0.496271	0.903426	0.831482	0.981597	1.19e-13
Erythrocyte_sedimentation_rate_.ESR.__mm_hr	1	lab	6360	1.2e-13	2.84644	1.12427	2.4245	1.91846	3.06361	1883	0.000496	2.57601	1.10338	7.67177	2.43741	24.1484	2632	1.7e-06	2.87221	1.12835	2.91949	1.88264	4.52767	1044	9.3e-05	3.01429	1.10799	2.37232	1.53824	3.65868	801	NA	NA	NA	NA	NA	NA	1.2e-13
Metastatic carcinoma	0	comorbidity	122250	5.02e-11	0.0177751	0.132133	1.11403	1.0787	1.1505	52954	0.0002	0.00502323	0.0706972	1.22606	1.10119	1.36509	42915	1.38e-13	0.0206222	0.142117	1.27618	1.19634	1.36135	13658	8.68e-06	0.0412945	0.198978	1.20505	1.10995	1.30828	12723	0.9	0.0359978	0.186292	1.00507	0.929057	1.08731	1.38e-13
Low chloride	0	lab	122250	4.01e-06	0.0239437	0.152874	1.08975	1.05066	1.13029	52954	0.00225	0.0102033	0.100496	1.19408	1.06563	1.33801	42915	2.79e-13	0.0290341	0.167904	1.27729	1.19611	1.36399	13658	0.829	0.0402694	0.196598	1.01121	0.914038	1.11873	12723	0.412	0.0432288	0.20338	0.965394	0.887434	1.05021	2.79e-13
Cholesterol.LDL__mg_dl	0	lab	31695	3.29e-11	99.9136	35.4108	0.678914	0.605456	0.76149	8872	0.295	105.949	32.3538	0.741736	0.424347	1.29475	14403	5.35e-13	103.981	36.0312	0.445127	0.357308	0.554486	4905	0.00829	88.7137	34.338	0.757314	0.616007	0.931033	3515	0.311	83.6422	33.1818	0.91724	0.776213	1.08284	5.35e-13
Protein.total__g_dl	0	lab	45641	5.45e-13	7.10776	0.619179	0.767623	0.714394	0.824809	14320	2.02e-07	7.28168	0.562681	0.422725	0.305518	0.584901	18211	1.89e-06	7.14213	0.587516	0.716445	0.624611	0.821789	6837	2.19e-07	6.95483	0.612446	0.689033	0.598488	0.793273	6273	0.0553	6.77763	0.670065	0.895516	0.79993	1.00255	5.45e-13
Sodium_.Na.__mmol_l	0	lab	53717	2.45e-05	139.122	2.66869	0.873986	0.820994	0.930426	16831	4.12e-05	138.717	2.3349	0.51497	0.37499	0.707209	21181	6.56e-13	139.27	2.68494	0.626324	0.551315	0.71154	8065	0.0543	139.385	2.82644	0.87934	0.771428	1.00226	7640	0.0963	139.325	3.01856	1.09262	0.984287	1.21299	6.56e-13
Peripheral vascular disorders	0	comorbidity	122250	7.94e-13	0.0237219	0.152182	1.12368	1.0884	1.16012	52954	0.00793	0.00853571	0.0919946	1.17658	1.04348	1.32665	42915	2.12e-08	0.0243971	0.15428	1.21413	1.13444	1.29943	13658	6.84e-06	0.0484698	0.214765	1.20696	1.11197	1.31003	12723	0.0185	0.0580838	0.233911	1.09211	1.01489	1.17524	7.94e-13
Hypovolemia	0	comorbidity	122250	1.4e-12	0.0130798	0.113617	1.11037	1.07867	1.14301	52954	0.0207	0.00332364	0.0575557	1.12966	1.01882	1.25257	42915	5.01e-12	0.0143773	0.119042	1.2235	1.15542	1.29559	13658	7.73e-05	0.0271636	0.162566	1.17096	1.08283	1.26629	12723	0.0773	0.03419	0.181724	1.06684	0.992942	1.14622	1.4e-12
Low sodium	0	lab	122250	1.21e-08	0.0388162	0.193158	1.11803	1.07594	1.16177	52954	7.36e-05	0.0272887	0.162925	1.33669	1.15803	1.5429	42915	1.61e-12	0.0413375	0.199072	1.28536	1.19888	1.37807	13658	0.074	0.050227	0.218421	1.08606	0.992008	1.18904	12723	0.929	0.0633498	0.243601	0.996374	0.920346	1.07868	1.61e-12
Herpes Zoster vaccine, various	0	vaccination	122250	1.66e-12	0.0551493	0.228272	0.856058	0.819906	0.893803	52954	0.989	0.000434339	0.0208365	0.62815	0	NA	42915	2.64e-09	0.0714436	0.257567	0.681744	0.600949	0.773395	13658	1.96e-09	0.154488	0.361429	0.688438	0.609413	0.777711	12723	0.0176	0.121276	0.326461	0.901805	0.828059	0.982116	1.66e-12
Iron_binding_capacity.total_.TIBC.__ug_dl	0	lab	7064	2.72e-12	307.344	85.4018	0.52681	0.440381	0.630152	2096	4.67e-08	345.363	85.6007	0.111399	0.0506672	0.244653	2536	4.34e-10	302.073	80.5218	0.346853	0.248835	0.48368	1231	0.00167	283.332	77.6134	0.595626	0.430824	0.822251	1201	0.575	276.736	78.4326	0.930535	0.72363	1.18822	2.72e-12
C.reactive_protein_.CRP.__mg_l	1	lab	6659	4.26e-12	2.12966	1.63227	1.9502	1.61428	2.35609	2025	0.000999	1.76276	1.57018	4.43327	1.82622	10.7631	2618	7.03e-07	2.10389	1.62396	2.46562	1.72603	3.52199	1071	0.00191	2.39523	1.61269	1.77909	1.23638	2.55966	945	NA	NA	NA	NA	NA	NA	4.26e-12
Glomerular_filtration_rate1.73_sq_M.predicted.black__NA	0	lab	2239	5.9e-12	79.6174	36.6285	0.226802	0.14859	0.346081	519	NA	NA	NA	NA	NA	NA	993	NA	NA	NA	NA	NA	NA	371	NA	NA	NA	NA	NA	NA	356	NA	NA	NA	NA	NA	NA	5.9e-12
Other fluid overload (E87.79)	0	comorbidity	122250	9.04e-12	0.00347648	0.0588594	1.09487	1.06672	1.12376	52954	2.57e-06	0.000981984	0.0313215	1.13576	1.07707	1.19764	42915	2.59e-05	0.00447396	0.0667387	1.1208	1.06281	1.18196	13658	0.000288	0.00695563	0.0831129	1.13236	1.05878	1.21107	12723	0.0299	0.00675941	0.0819405	1.07434	1.007	1.14618	9.04e-12
Hypertension, combined	0	comorbidity	122250	1.33e-09	0.396172	0.489103	1.2113	1.1385	1.2887	52954	2.5e-11	0.149696	0.356777	1.96503	1.61142	2.39624	42915	5.78e-06	0.494932	0.49998	1.29697	1.15909	1.45128	13658	0.0317	0.699736	0.458389	1.12856	1.01063	1.26017	12723	0.549	0.763028	0.425242	0.974022	0.893686	1.06159	2.5e-11
Other volume depletion (E86.9)	0	comorbidity	122250	2.72e-07	0.00663395	0.0811788	1.07813	1.04766	1.1095	52954	4.56e-08	0.00236054	0.0485285	1.23008	1.14208	1.32486	42915	7.01e-11	0.00587207	0.076405	1.18202	1.12407	1.24295	13658	0.0662	0.0140577	0.117733	1.08192	0.994756	1.17673	12723	0.454	0.0190207	0.136603	1.0292	0.954538	1.10969	7.01e-11
Lymphoma	0	comorbidity	122250	1.62e-07	0.00872802	0.0930156	1.0837	1.05159	1.11679	52954	4.99e-06	0.00230389	0.0479439	1.19967	1.10948	1.2972	42915	2.51e-10	0.00943726	0.0966872	1.20221	1.13554	1.2728	13658	0.00269	0.0187436	0.135623	1.133	1.04428	1.22926	12723	0.672	0.0223218	0.147734	1.01708	0.940374	1.10005	2.51e-10
Oxygen_saturation_.SpO2..pulse_oximetry__.	0	vital sign	64154	7.99e-10	97.4509	1.65533	0.817912	0.767109	0.872052	24840	2.86e-10	98.0831	1.36164	0.433507	0.334334	0.562102	23469	0.0214	97.2853	1.58393	0.857246	0.751852	0.9774	8324	0.00018	96.8887	1.761	0.783465	0.689557	0.890181	7521	0.0236	96.5015	1.82566	0.885897	0.797683	0.983847	2.86e-10
AST_ALT	1	lab	122250	8.26e-09	0.0908297	0.248631	1.14853	1.09567	1.20392	52954	0.255	0.081541	0.223584	1.1487	0.904776	1.45838	42915	2.92e-10	0.0630513	0.251896	1.37091	1.2428	1.51221	13658	0.00285	0.12556	0.272383	1.16128	1.05262	1.28117	12723	0.0848	0.185905	0.281008	1.07321	0.990342	1.16298	2.92e-10
High chloride	0	lab	122250	6.38e-10	0.0494299	0.216765	1.12528	1.08394	1.16822	52954	0.406	0.03133	0.17421	1.09386	0.885281	1.35159	42915	0.000109	0.0480485	0.213871	1.17386	1.0823	1.27315	13658	2.28e-05	0.0730707	0.260262	1.20535	1.10555	1.31416	12723	0.000559	0.0998192	0.299771	1.13871	1.05771	1.22592	6.38e-10
Ferritin__ng_ml	1	lab	7593	1.21e-08	4.456	1.41129	1.65568	1.39194	1.96901	2329	1.85e-09	3.84945	1.43692	7.08084	3.7401	13.4057	2804	1.97e-05	4.67339	1.35375	2.04298	1.47167	2.8359	1252	0.139	4.81894	1.29084	1.25395	0.929453	1.69185	1208	0.238	4.7447	1.23409	1.16223	0.905526	1.49172	1.85e-09
Depression	0	comorbidity	122250	1.87e-09	0.196761	0.397552	1.15795	1.10384	1.21467	52954	0.0442	0.146221	0.353331	1.26933	1.00621	1.60128	42915	0.00186	0.204567	0.40339	1.17351	1.06104	1.29795	13658	7.45e-09	0.257139	0.437072	1.33832	1.21241	1.47732	12723	0.502	0.315963	0.464917	1.02904	0.946583	1.11869	1.87e-09
High sodium	0	lab	122250	3.17e-09	0.00279175	0.0527634	1.08409	1.05551	1.11344	52954	0.989	0.000880282	0.0296568	0.470458	0	NA	42915	2.97e-05	0.00309915	0.0555843	1.12405	1.06401	1.18747	13658	0.0938	0.00541807	0.0734106	1.07112	0.988421	1.16074	12723	1.01e-05	0.00644502	0.0800249	1.13658	1.07378	1.20305	3.17e-09
Glomerular_filtration_rate1.73_sq_M.predicted__NA	0	lab	6694	3.83e-09	95.0471	27.2464	0.384772	0.279992	0.52863	2234	0.000601	115.378	21.3668	0.207306	0.0843984	0.509188	2955	7.75e-06	92.5342	20.7536	0.399912	0.267609	0.597521	912	NA	NA	NA	NA	NA	NA	593	NA	NA	NA	NA	NA	NA	3.83e-09
Monocyte.absolute__x10.3_ul	1	lab	44748	3.94e-09	-0.572306	0.374272	1.2547	1.16342	1.35318	14815	0.0427	-0.624913	0.366699	1.52082	1.01383	2.28139	16600	0.000158	-0.601419	0.369789	1.3403	1.15133	1.56029	6642	5.39e-05	-0.516933	0.367501	1.35052	1.16726	1.56258	6691	0.0759	-0.438565	0.36968	1.10508	0.989623	1.23397	3.94e-09
Triglycerides_.TG.__mg_dl	1	lab	31566	4.78e-09	4.70897	0.509064	1.37835	1.238	1.53466	8853	0.000176	4.65265	0.549073	3.10269	1.7171	5.60645	14334	4.95e-06	4.75625	0.501405	1.58389	1.30016	1.92945	4888	0.00157	4.70989	0.475694	1.35157	1.12132	1.62916	3491	0.361	4.65642	0.458031	1.07728	0.91823	1.26389	4.78e-09
Eosinophils-leukocyte-ratio (ELR)	1	lab	122250	1.16e-08	-3.75417	0.414782	0.881967	0.844724	0.920849	52954	0.0346	-3.76988	0.384902	0.795166	0.642854	0.98357	42915	5.81e-09	-3.74118	0.40752	0.778863	0.716014	0.847232	13658	0.546	-3.73561	0.465678	0.97075	0.881657	1.06884	12723	0.00146	-3.75252	0.491538	0.885277	0.821279	0.954259	5.81e-09
Mild liver disease	0	comorbidity	122250	6.24e-09	0.0868712	0.281647	1.13933	1.09031	1.19059	52954	1.22e-06	0.0493447	0.216589	1.45434	1.25014	1.69192	42915	0.00345	0.120657	0.325732	1.1457	1.04589	1.25508	13658	0.00042	0.127325	0.333348	1.181	1.07669	1.29538	12723	0.762	0.0856716	0.27989	1.01235	0.935009	1.09609	6.24e-09
Hypertension	0	comorbidity	122250	8.78e-07	0.402438	0.490391	1.17023	1.09916	1.24592	52954	1.13e-08	0.155135	0.362036	1.80473	1.47365	2.2102	42915	0.000446	0.501759	0.500003	1.22294	1.093	1.3683	13658	0.209	0.704129	0.45645	1.07323	0.961275	1.19824	12723	0.658	0.772852	0.419005	0.980516	0.898695	1.06976	1.13e-08
Mean_corpuscular_hemoglobin_.MCH.__pg	0	lab	49410	1.57e-08	29.4346	2.48605	0.813755	0.757646	0.874011	16737	0.677	28.9978	2.549	0.924507	0.639001	1.3375	18348	7.78e-06	29.5039	2.40318	0.731095	0.637314	0.838684	7195	0.00157	29.7298	2.44855	0.802273	0.699833	0.919691	7130	0.0118	29.9839	2.41217	0.874242	0.787388	0.970677	1.57e-08
PACK_YEARS__NA	1	lifestyle	9554	2.81e-08	2.39922	1.35863	1.84771	1.48765	2.29497	2117	0.0694	1.50765	1.30689	0.304237	0.0842201	1.09906	4375	0.000111	2.48674	1.28574	2.16264	1.46277	3.19756	1841	0.00851	2.85493	1.21592	1.58115	1.12389	2.22423	1221	0.00815	2.94439	1.14772	1.52846	1.11631	2.09278	2.81e-08
Pneumovax 23 vaccine	0	vaccination	122250	0.00482	0.129857	0.336147	0.94006	0.900513	0.981339	52954	0.027	0.0404313	0.19697	1.20321	1.0212	1.41762	42915	0.904	0.144611	0.351713	0.994083	0.902994	1.09438	13658	3.78e-08	0.32135	0.467012	0.737238	0.661356	0.821823	12723	0.0777	0.246719	0.431118	0.928682	0.855402	1.00827	3.78e-08
Hypothyroidism	0	comorbidity	122250	0.124	0.123027	0.328469	1.03495	0.990655	1.08121	52954	7.17e-08	0.0536503	0.225329	1.58998	1.34314	1.88222	42915	0.0103	0.133566	0.34019	1.14107	1.03168	1.26208	13658	0.417	0.206472	0.404788	1.04404	0.940823	1.15858	12723	0.23	0.286646	0.452213	0.94957	0.872679	1.03323	7.17e-08
HT__cm	0	anthropometric	61694	0.000689	167.413	10.5686	0.831922	0.748042	0.925227	24297	0.00253	167.21	10.7034	0.475231	0.293215	0.770254	23083	2.65e-07	168.491	10.3262	0.591364	0.484179	0.722278	7754	0.264	167.404	10.5131	0.890657	0.726985	1.09212	6560	0.49	164.387	10.3415	1.05798	0.901706	1.24115	2.65e-07
Bilirubin.direct__mg_dl	1	lab	10110	3.58e-07	-1.7904	0.533541	1.38127	1.21974	1.56418	2955	0.454	-1.88044	0.520713	1.2477	0.698889	2.22744	3788	0.0287	-1.79047	0.531767	1.30637	1.02831	1.65968	1734	0.000718	-1.75481	0.528155	1.49581	1.18455	1.88886	1633	0.00223	-1.66512	0.537024	1.36639	1.11861	1.66901	3.58e-07
AlbuminGlobulin__calc	0	lab	1709	3.96e-07	1.57648	0.289451	0.277963	0.169466	0.455919	483	NA	NA	NA	NA	NA	NA	796	NA	NA	NA	NA	NA	NA	256	NA	NA	NA	NA	NA	NA	174	NA	NA	NA	NA	NA	NA	3.96e-07
Erythrocyte_distribution_width__fl	1	lab	4902	4.06e-07	3.81485	0.118988	1.69285	1.38094	2.07522	1596	0.327	3.76787	0.107974	1.68648	0.592568	4.79982	1847	0.000255	3.81187	0.112935	1.94478	1.36163	2.77766	789	NA	NA	NA	NA	NA	NA	670	NA	NA	NA	NA	NA	NA	4.06e-07
Troponin.I_.TNI.__ng_ml	1	lab	8159	4.2e-07	-3.89751	0.85504	1.34159	1.19722	1.5033	1472	0.0141	-4.13898	0.750478	2.07146	1.15836	3.70443	2975	8.03e-07	-3.96469	0.824847	1.7563	1.40424	2.19651	1615	0.00574	-3.80661	0.872893	1.3844	1.09907	1.74382	2097	0.146	-3.7027	0.898044	1.13587	0.956426	1.34906	4.2e-07
Iron__ug_dl	1	lab	7829	4.54e-07	3.99233	0.624622	0.681397	0.587048	0.790904	2344	0.193	4.05945	0.633874	0.654749	0.346025	1.2389	2841	2.35e-05	4.04022	0.604072	0.547685	0.41432	0.723981	1330	2.5e-05	3.92929	0.627086	0.553765	0.420696	0.728922	1314	0.624	3.83286	0.615857	0.942278	0.743077	1.19485	4.54e-07
Natriuretic_peptide.B_.BNP.__pg_ml	1	lab	4425	6.36e-07	4.62828	1.36186	1.61792	1.33889	1.95514	540	NA	NA	NA	NA	NA	NA	1564	0.00104	4.24216	1.3781	1.80137	1.26714	2.56088	1013	0.0123	4.86376	1.19594	1.48538	1.08953	2.02498	1308	0.169	5.28516	0.982998	1.17512	0.93376	1.47885	6.36e-07
Northeast_Middle_Atlantic	0	demographic	122250	1.22e-06	0.315398	0.457479	0.86827	0.820118	0.919246	52954	0.216	0.300808	0.450466	1.17703	0.90917	1.52385	42915	0.539	0.340381	0.467976	0.965628	0.863679	1.07962	13658	9.43e-05	0.317598	0.459886	0.801977	0.717887	0.895918	12723	1.89e-06	0.289494	0.443879	0.808272	0.740509	0.882236	1.22e-06
Midwest_West_North_Central	0	demographic	122250	2.02e-06	0.092656	0.28546	0.863953	0.813384	0.917666	52954	0.146	0.101018	0.296532	1.19421	0.940163	1.51688	42915	0.183	0.0864677	0.277203	0.92558	0.826	1.03715	13658	0.101	0.0792773	0.266371	0.91229	0.817509	1.01808	12723	1.24e-06	0.093088	0.284696	0.790592	0.718952	0.869365	1.24e-06
Natriuretic_peptide.proBNP_.NT.proBNP.__pg_ml	1	lab	2897	2.16e-06	6.1562	1.69706	1.76219	1.39392	2.22795	344	NA	NA	NA	NA	NA	NA	983	NA	NA	NA	NA	NA	NA	670	NA	NA	NA	NA	NA	NA	900	NA	NA	NA	NA	NA	NA	2.16e-06
INSURANCE_Medicaid	0	other	122250	2.53e-06	0.0769162	0.266459	1.16005	1.09049	1.23404	52954	0.0109	0.109907	0.312776	1.36182	1.07377	1.72716	42915	5.12e-06	0.0649656	0.246468	1.22638	1.12338	1.33882	13658	0.0328	0.0327281	0.17793	1.10026	1.00784	1.20115	12723	0.238	0.027352	0.163113	1.04717	0.96999	1.13049	2.53e-06
ALCOHOL__NA	0	lifestyle	39092	2.98e-06	6223.44	2103.61	0.768065	0.684773	0.845107	15900	0.17	6352.21	2168.77	0.669158	0.385056	1	14285	0.0576	6171.74	2074.04	0.810734	0.660453	1	4704	0.00762	6083.03	2006.75	0.760703	0.617764	0.922866	4203	0.000818	6069.14	2030.49	0.755225	0.639716	0.885298	2.98e-06
Asian	0	demographic	122250	0.000243	0.030364	0.171588	1.10905	1.04941	1.1721	52954	0.779	0.0374098	0.189766	0.964474	0.748944	1.24203	42915	0.0906	0.0284749	0.166327	1.08743	0.986837	1.19828	13658	0.517	0.0208669	0.142944	1.03288	0.936596	1.13907	12723	3.24e-06	0.0176059	0.131519	1.1693	1.09477	1.24889	3.24e-06
Cancer	0	comorbidity	122250	0.00935	0.0891288	0.284931	1.05253	1.01265	1.09397	52954	3.76e-06	0.0273634	0.163141	1.41023	1.21902	1.63144	42915	0.000346	0.0992893	0.299054	1.17194	1.07436	1.27835	13658	0.197	0.189413	0.391851	1.06613	0.967383	1.17494	12723	0.666	0.204276	0.403187	0.982536	0.907034	1.06434	3.76e-06
Glomerular_filtration_rate1.73_sq_M.predicted__ml_min_1.73m2	0	lab	6048	6.58e-06	84.6696	23.4354	0.468639	0.336976	0.6515	2012	0.949	102.996	17.9769	1.04773	0.251252	4.37436	2655	4.39e-05	82.1733	17.6952	0.4246	0.281546	0.640487	848	NA	NA	NA	NA	NA	NA	533	NA	NA	NA	NA	NA	NA	6.58e-06
Potassium_.K.__mmol_l	1	lab	53811	1.65e-05	1.41889	0.0981314	0.85899	0.801583	0.920508	16838	0.0233	1.39956	0.0946278	1.53111	1.05961	2.21243	21235	0.0692	1.42564	0.0977078	0.878518	0.763991	1.01022	8084	0.00225	1.43139	0.101004	0.813729	0.712915	0.928796	7654	0.000651	1.42948	0.0975707	0.834852	0.75256	0.926139	1.65e-05
Chloride_.Cl.__mmol_l	0	lab	53593	0.0174	103.387	3.56329	1.08059	1.01362	1.15157	16784	0.323	103.557	3.1364	0.841788	0.598317	1.18406	21120	0.00228	103.148	3.55795	0.81588	0.715908	0.929777	8052	0.00306	103.362	3.8239	1.22807	1.07174	1.40638	7637	1.9e-05	103.7	4.09178	1.25887	1.13322	1.3992	1.9e-05
Influenza vaccine, Merck	0	vaccination	122250	1.91e-05	0.00303476	0.0550053	1.16072	1.08406	1.24279	52954	0.149	0.00643955	0.0799888	1.26621	0.918651	1.74525	42915	0.045	0.000466038	0.0215831	1.05134	1.00113	1.10407	13658	0.21	0.000366086	0.0191306	1.03458	0.981013	1.09108	12723	0.000124	0.000392989	0.0198208	1.07952	1.03816	1.12252	1.91e-05
Caucasian	0	demographic	122250	2.24e-05	0.532843	0.498922	0.886435	0.838379	0.937241	52954	0.000155	0.450259	0.497524	0.604135	0.465288	0.784417	42915	0.000266	0.544239	0.498045	0.825534	0.744701	0.915139	13658	0.105	0.626666	0.483707	0.919529	0.830859	1.0177	12723	0.904	0.737405	0.440062	1.00507	0.92605	1.09081	2.24e-05
Influenza vaccine, Sanofi Pasteur	0	vaccination	122250	4.4e-05	0.00669121	0.081526	1.20364	1.10123	1.31558	52954	0.0159	0.0142765	0.11863	1.40565	1.0657	1.85405	42915	0.0149	0.00109519	0.0330759	1.06818	1.01294	1.12644	13658	0.39	0.000805389	0.028369	1.03513	0.956742	1.11995	12723	0.0158	0.000314391	0.017729	1.06258	1.01145	1.11629	4.4e-05
Osmolality__mOsm_kg	1	lab	5102	5.32e-05	5.65205	0.0382952	1.44841	1.2102	1.7335	1402	0.21	5.64165	0.0340504	1.62557	0.760467	3.4748	2070	0.00511	5.65403	0.0372579	1.63973	1.15994	2.31799	857	NA	NA	NA	NA	NA	NA	773	NA	NA	NA	NA	NA	NA	5.32e-05
Aspartate_aminotransferase_.AST.__u_l	1	lab	46162	0.000101	3.04943	0.386338	1.16106	1.07688	1.25187	14495	0.0773	3.02547	0.4004	1.41389	0.962838	2.07623	18431	0.203	3.0803	0.380543	1.09884	0.950297	1.2706	6911	6.86e-05	3.04003	0.375836	1.32838	1.15506	1.52772	6325	0.194	3.02464	0.375319	1.07757	0.962739	1.20612	6.86e-05
Vitamin_D._25.OH.total_.VIT_D.__ng_ml	1	lab	13033	7.04e-05	3.30955	0.491056	0.730107	0.625206	0.852603	4078	0.0845	3.12535	0.486149	0.549492	0.27833	1.08478	5439	0.0402	3.34131	0.469094	0.72752	0.536886	0.985836	1918	0.00502	3.45176	0.46374	0.675408	0.513456	0.888449	1598	0.108	3.50083	0.453831	0.834041	0.668495	1.04058	7.04e-05
Drug abuse	0	comorbidity	122250	8.19e-05	0.0373415	0.189598	1.10729	1.05255	1.1649	52954	0.0787	0.0385807	0.192595	1.17081	0.982072	1.39582	42915	0.107	0.0440638	0.205239	1.06998	0.985528	1.16166	13658	0.0651	0.0331674	0.17908	1.0865	0.994818	1.18664	12723	0.908	0.0139904	0.117455	1.00476	0.926617	1.08951	8.19e-05
Protein.urine.concentration__mg_dl	1	lab	2032	9.06e-05	3.19861	1.17746	1.7334	1.31606	2.28325	644	NA	NA	NA	NA	NA	NA	683	NA	NA	NA	NA	NA	NA	392	NA	NA	NA	NA	NA	NA	313	NA	NA	NA	NA	NA	NA	9.06e-05
Blood loss anemia	0	comorbidity	122250	9.85e-05	0.0382822	0.191878	1.08515	1.04144	1.13071	52954	0.107	0.0386373	0.192731	1.20086	0.961187	1.50029	42915	0.000177	0.0258651	0.158735	1.155	1.0712	1.24535	13658	0.00029	0.0499341	0.217817	1.17091	1.07512	1.27522	12723	0.666	0.0661794	0.248605	1.01742	0.940642	1.10045	9.85e-05
Eosinophil.percent__.	1	lab	43363	0.000105	0.672154	0.732483	0.868156	0.808279	0.932464	14303	0.6	0.521958	0.755475	1.11541	0.741913	1.67699	16126	0.000434	0.725413	0.69948	0.777701	0.676071	0.894611	6427	0.187	0.78434	0.714163	0.912562	0.796576	1.04544	6507	0.0104	0.759504	0.726771	0.872423	0.785971	0.968384	0.000105
Estimated_average_glucose__mg_dl	1	lab	2334	0.000138	4.82911	0.246461	1.81519	1.33585	2.46652	622	NA	NA	NA	NA	NA	NA	998	NA	NA	NA	NA	NA	NA	401	NA	NA	NA	NA	NA	NA	313	NA	NA	NA	NA	NA	NA	0.000138
Urobilinogen.urine.dipstick__mg_dl	1	lab	5531	0.00021	-1.10884	0.855672	1.45399	1.19277	1.77229	1872	0.963	-1.13231	0.840456	0.966265	0.22874	4.08181	1956	0.0586	-1.13325	0.84187	1.46395	0.986249	2.17307	856	NA	NA	NA	NA	NA	NA	847	NA	NA	NA	NA	NA	NA	0.00021
Low potassium	0	lab	122250	0.0136	0.0156019	0.12393	1.05872	1.01179	1.10784	52954	0.887	0.0147447	0.120531	0.983055	0.777261	1.24333	42915	0.000221	0.0160084	0.125509	1.15328	1.06923	1.24395	13658	0.659	0.0181579	0.133527	1.02131	0.929919	1.12169	12723	0.909	0.014855	0.120977	1.00467	0.92762	1.08814	0.000221
West_Mountain	0	demographic	122250	0.000247	0.0143302	0.117007	0.876171	0.816368	0.940352	52954	0.414	0.0135786	0.113621	0.876139	0.638139	1.2029	42915	0.0532	0.0154665	0.121926	0.876305	0.766517	1.00182	13658	0.0535	0.0155045	0.122154	0.880699	0.774137	1.00192	12723	0.0154	0.0123656	0.107916	0.867678	0.773573	0.973228	0.000247
Albumin.urine.concentration__mg_dl	1	lab	6159	0.000252	0.430301	1.1009	1.51449	1.21261	1.89141	1083	0.0316	0.363509	1.10918	3.80434	1.12469	12.8675	3191	0.0959	0.360207	1.08935	1.43676	0.937833	2.20117	1224	0.0067	0.50917	1.08366	1.67985	1.15465	2.44393	661	NA	NA	NA	NA	NA	NA	0.000252
Cholesterol.non.HDL__mg_dl	1	lab	15193	0.14	4.79286	0.32877	0.89373	0.76992	1.03745	4350	0.98	4.84388	0.298376	1.01042	0.444195	2.29842	6836	0.000279	4.83265	0.323527	0.61401	0.471978	0.79878	2334	0.618	4.695	0.334296	1.07568	0.807769	1.43241	1673	0.349	4.63412	0.338975	1.12289	0.880949	1.4313	0.000279
Troponin.T_.TNT.__ng_ml	1	lab	2068	0.000284	-3.82991	0.668378	1.47754	1.19674	1.82429	260	NA	NA	NA	NA	NA	NA	767	NA	NA	NA	NA	NA	NA	474	NA	NA	NA	NA	NA	NA	567	NA	NA	NA	NA	NA	NA	0.000284
Pertussis	0	comorbidity	122250	0.000303	0.000204499	0.0142989	1.05309	1.02395	1.08306	52954	0.992	0.000151075	0.0122904	0.779393	0	NA	42915	0.0342	0.000326226	0.018059	1.05581	1.00406	1.11022	13658	0.000818	0.000219651	0.0148196	1.07285	1.02956	1.11796	12723	NA	0	0	1	NA	NA	0.000303
Asthma	0	comorbidity	122250	0.399	0.0798528	0.271066	1.02289	0.970437	1.07821	52954	0.000328	0.0737432	0.261355	1.42008	1.17274	1.71955	42915	0.192	0.0887801	0.284429	1.06934	0.966926	1.1826	13658	0.134	0.0855176	0.279661	0.920648	0.826286	1.0258	12723	0.776	0.0690875	0.253613	0.988279	0.911146	1.07195	0.000328
Glomerular_filtration_rate1.73_sq_M.predicted.non_black__ml_min_1.73m2	0	lab	1829	0.00036	52.3072	25.7371	0.447608	0.287891	0.696209	234	NA	NA	NA	NA	NA	NA	794	NA	NA	NA	NA	NA	NA	417	NA	NA	NA	NA	NA	NA	384	NA	NA	NA	NA	NA	NA	0.00036
Northeast_New_England	0	demographic	122250	0.00113	0.12952	0.330574	1.08506	1.03304	1.1397	52954	0.694	0.127267	0.327421	0.946865	0.721286	1.24299	42915	0.845	0.119778	0.320231	1.01055	0.909335	1.12302	13658	0.000387	0.121029	0.321943	1.18397	1.07854	1.29972	12723	0.00698	0.18087	0.378996	1.11699	1.0307	1.21048	0.000387
Thyroxine.free_.FT4.__ng_dl	0	lab	8760	0.000436	1.11205	0.256548	0.734277	0.618175	0.872181	2734	0.0722	1.08812	0.245341	0.438586	0.178574	1.07718	3488	0.0422	1.10853	0.249511	0.672973	0.459263	0.986135	1356	0.204	1.1397	0.276586	0.801736	0.570177	1.12732	1182	0.0237	1.1461	0.271769	0.734357	0.561938	0.959676	0.000436
Glomerular_filtration_rate1.73_sq_M.predicted.black__ml_min_1.73m2	0	lab	1586	0.000481	67.8639	35.0066	0.373303	0.214623	0.649268	232	NA	NA	NA	NA	NA	NA	730	NA	NA	NA	NA	NA	NA	340	NA	NA	NA	NA	NA	NA	284	NA	NA	NA	NA	NA	NA	0.000481
HR__bpm	1	vital sign	15552	0.000561	4.351	0.170379	1.271	1.10913	1.45652	5547	0.0389	4.40914	0.175242	2.47507	1.04735	5.84905	5751	0.000509	4.32902	0.157587	1.5863	1.22291	2.05767	2145	0.108	4.30676	0.162038	1.22093	0.956924	1.55776	2109	0.388	4.30303	0.156218	1.08704	0.899554	1.3136	0.000509
Phosphorus_.PO4.__mg_dl	1	lab	9158	0.0621	1.22549	0.247234	1.1131	0.99459	1.24573	1517	0.000593	1.24362	0.27832	2.67426	1.5255	4.68797	3538	0.0634	1.24022	0.255026	1.21455	0.989207	1.49122	2046	0.482	1.21724	0.236743	0.931233	0.763322	1.1361	2057	0.581	1.19498	0.214175	1.04871	0.88568	1.24176	0.000593
Albumincreatinine_ratio.urine__mg_g	1	lab	5329	0.000703	2.65116	1.27139	1.52836	1.19593	1.95322	928	NA	NA	NA	NA	NA	NA	2760	0.128	2.53397	1.25803	1.4504	0.898349	2.34174	1074	0.0433	2.83175	1.24899	1.50815	1.01254	2.24625	567	NA	NA	NA	NA	NA	NA	0.000703
WT__kg	0	anthropometric	65427	0.00095	85.5371	24.4636	1.17062	1.06563	1.28261	26334	0.0142	85.1872	27.1282	1.60727	1.10249	2.35347	24035	0.108	89.6756	22.947	1.13482	0.972831	1.32194	8067	0.0571	84.4562	21.1569	1.15445	0.995777	1.33772	6991	0.827	73.8738	17.4758	1.01393	0.895905	1.14573	0.00095
Alanine_aminotransferase_.ALT.__u_l	1	lab	46339	0.403	3.00949	0.531103	0.966658	0.892791	1.04659	14498	0.881	3.04825	0.563753	1.03303	0.673933	1.58351	18536	0.00104	3.09654	0.499066	0.775074	0.665617	0.902533	6948	0.428	2.91151	0.494312	1.0589	0.91925	1.21981	6357	0.486	2.77432	0.496804	1.0409	0.929885	1.16515	0.00104
Triiodothyronine.total_.T3.__ng_dl	0	lab	1147	0.00106	100.264	28.6612	0.376064	0.209364	0.675517	425	NA	NA	NA	NA	NA	NA	434	NA	NA	NA	NA	NA	NA	168	NA	NA	NA	NA	NA	NA	120	NA	NA	NA	NA	NA	NA	0.00106
Creatinine.urine.concentration__mg_dl	1	lab	10377	0.0029	4.55486	0.690242	0.799906	0.690608	0.926512	2402	0.062	4.6338	0.741552	0.519526	0.261151	1.03355	4780	0.00131	4.57645	0.689578	0.662607	0.515518	0.851664	1963	0.701	4.51558	0.62312	1.0509	0.815806	1.35373	1232	0.0994	4.3798	0.65671	0.816437	0.641453	1.03919	0.00131
Fibrin_D.Dimer__NA	1	lab	1688	0.00148	2.64626	3.28511	1.76958	1.24488	2.51642	498	NA	NA	NA	NA	NA	NA	659	NA	NA	NA	NA	NA	NA	282	NA	NA	NA	NA	NA	NA	249	NA	NA	NA	NA	NA	NA	0.00148
Herpes_Zoster	0	comorbidity	122250	0.0016	0.0246217	0.15497	0.931355	0.891115	0.97341	52954	0.438	0.010613	0.102472	0.893146	0.67126	1.18838	42915	0.177	0.0283118	0.165864	0.927858	0.832324	1.03436	13658	0.00813	0.0398301	0.195567	0.851724	0.756274	0.959219	12723	0.0988	0.0541539	0.22633	0.930991	0.855219	1.01347	0.0016
BMI__NA	1	anthropometric	64941	0.00169	3.38677	0.244161	1.14888	1.05358	1.25283	26189	0.0267	3.37938	0.270008	1.61012	1.05648	2.45389	23871	0.00667	3.42588	0.222313	1.23631	1.06065	1.44106	7996	0.0582	3.38008	0.221757	1.15216	0.995111	1.334	6885	0.581	3.28705	0.202576	0.967802	0.861579	1.08713	0.00169
Partial_thromboplastin_time_.PTT.__sec	1	lab	9135	0.00178	3.46764	0.233439	1.17516	1.062	1.30038	1746	0.744	3.43344	0.208757	1.09381	0.638324	1.87433	3452	0.282	3.4681	0.223645	1.11939	0.911538	1.37464	1935	0.0171	3.48258	0.249371	1.26794	1.04315	1.54117	2002	0.0563	3.48222	0.250859	1.17534	0.995641	1.38748	0.00178
Monocyte.percent__.	0	lab	45076	0.00235	8.24585	2.44987	0.897144	0.836545	0.962121	14945	0.652	7.63236	2.27541	0.911105	0.608196	1.36462	16715	0.497	8.26723	2.33297	0.951646	0.824802	1.09781	6681	0.0533	8.71291	2.54199	0.870153	0.755645	1.00204	6735	0.0154	9.09083	2.64546	0.87514	0.785615	0.974864	0.00235
Ethanol.concentration__mg_dl	1	lab	1650	0.00258	2.87453	1.38806	0.501689	0.320351	0.785652	562	NA	NA	NA	NA	NA	NA	651	NA	NA	NA	NA	NA	NA	261	NA	NA	NA	NA	NA	NA	176	NA	NA	NA	NA	NA	NA	0.00258
Lactic_acid__mmol_l	1	lab	8392	0.0319	0.341451	0.407786	1.1356	1.01108	1.27546	1636	0.0034	0.281629	0.421667	2.58195	1.36856	4.87108	3029	0.413	0.336675	0.415638	1.09779	0.877874	1.37281	1761	0.15	0.358453	0.400339	1.17188	0.944476	1.454	1966	0.247	0.383362	0.383873	1.10861	0.93111	1.31996	0.0034
High potassium	0	lab	122250	0.344	0.00631288	0.0792028	1.01823	0.980838	1.05704	52954	0.00361	0.00226072	0.0474938	1.15002	1.0467	1.26354	42915	0.00368	0.00757311	0.0866945	1.10513	1.03303	1.18227	13658	0.914	0.012154	0.109577	0.994419	0.897929	1.10128	12723	0.146	0.0117111	0.107586	0.935178	0.854315	1.0237	0.00361
Prothrombin_time_.PT.__sec	1	lab	12448	0.00788	2.61939	0.263074	1.13129	1.03292	1.23906	2390	0.0381	2.54263	0.196547	1.48668	1.02207	2.16251	4613	0.00384	2.59672	0.240633	1.29832	1.08767	1.54973	2599	0.181	2.65053	0.276269	1.13348	0.94329	1.362	2846	0.557	2.69218	0.307915	1.04674	0.898837	1.21895	0.00384
Eosinophil.absolute__x10.3_ul	1	lab	41886	0.872	-1.92925	0.667043	0.993898	0.922807	1.07051	13607	0.636	-2.02953	0.675932	1.10101	0.73924	1.63975	15685	0.00397	-1.91655	0.652589	0.806921	0.697333	0.933729	6266	0.00774	-1.84065	0.655506	1.21655	1.05316	1.40527	6328	0.473	-1.83279	0.665411	0.96098	0.861929	1.07142	0.00397
SBP__mm_Hg	1	vital sign	66718	0.615	4.8309	0.119804	1.01969	0.945156	1.1001	26875	0.00433	4.78997	0.116577	1.71256	1.18346	2.47822	24391	0.373	4.84966	0.11242	1.06918	0.922957	1.23856	8198	0.728	4.86829	0.114469	1.02537	0.89036	1.18086	7254	0.186	4.87723	0.115095	0.929559	0.834172	1.03586	0.00433
Peptic ulcer disease	0	comorbidity	122250	0.143	0.0263231	0.160095	1.02861	0.990517	1.06817	52954	0.00437	0.0105941	0.102382	1.2102	1.06139	1.37989	42915	0.156	0.0297099	0.169788	1.06297	0.976971	1.15654	13658	0.384	0.0511788	0.22037	1.0429	0.948759	1.14639	12723	0.514	0.0536823	0.225399	0.973647	0.898644	1.05491	0.00437
Basophil.absolute__x10.3_ul	1	lab	33620	0.0235	-2.98162	0.637258	1.09999	1.01289	1.19458	10505	0.0628	-3.0353	0.642926	1.56198	0.976441	2.49862	12727	0.888	-2.96437	0.623769	1.01185	0.858298	1.19294	5150	0.00443	-2.96734	0.642616	1.26644	1.07633	1.49014	5238	0.861	-2.92991	0.645749	1.01115	0.893147	1.14469	0.00443
Prothrombin.INR__no_units	1	lab	13421	0.28	0.179094	0.28606	1.05013	0.960941	1.14762	2503	0.0989	0.0879956	0.203825	1.37772	0.941625	2.01578	4955	0.00445	0.147185	0.262119	1.28051	1.07989	1.5184	2812	0.963	0.216199	0.303395	1.00433	0.838308	1.20324	3151	0.581	0.268522	0.328636	0.959315	0.827723	1.11182	0.00445
Cholesterol.totalHDL_ratio__no_units	1	lab	23392	0.00518	1.24708	0.305179	1.20296	1.05678	1.36938	6702	0.169	1.28697	0.313597	1.6854	0.801263	3.54512	10550	0.00507	1.26948	0.297344	1.42539	1.11242	1.82639	3558	0.272	1.18159	0.293442	1.14142	0.901556	1.44509	2582	0.508	1.14222	0.292576	1.06682	0.880971	1.29189	0.00507
Vitamin_B12__pg_ml	1	lab	9614	0.623	6.30398	0.520095	1.03467	0.903128	1.18536	2552	0.00565	6.23637	0.485743	2.91144	1.36584	6.206	3609	0.089	6.30842	0.51497	1.30144	0.960617	1.76313	1690	0.0899	6.3552	0.544164	1.28328	0.96186	1.71211	1763	0.0205	6.34369	0.544553	0.793354	0.652305	0.964895	0.00565
Platelet_count_.PLT.__x10.3_ul	0	lab	50511	0.0082	247.245	73.6324	0.90271	0.836693	0.973838	17102	0.0215	267.445	71.8073	0.628394	0.423184	0.933372	18772	0.00575	245.63	71.3811	0.809951	0.697527	0.940446	7324	0.67	229.921	73.0674	0.969542	0.841524	1.12396	7313	0.465	221.5	71.0024	0.960359	0.861411	1.07356	0.00575
Alcohol abuse	0	comorbidity	122250	0.0248	0.0314192	0.174449	1.05304	1.00655	1.10168	52954	0.0434	0.0236432	0.151936	1.1751	1.00481	1.37424	42915	0.0066	0.0421065	0.200834	1.11658	1.03117	1.20905	13658	0.613	0.0378533	0.190848	1.02379	0.93468	1.1214	12723	0.101	0.0208284	0.142815	0.932935	0.858718	1.01356	0.0066
Procalcitonin_.PCT.__ng_ml	1	lab	2481	0.00739	-1.87323	1.22647	1.28947	1.0706	1.55312	344	NA	NA	NA	NA	NA	NA	874	NA	NA	NA	NA	NA	NA	625	NA	NA	NA	NA	NA	NA	638	NA	NA	NA	NA	NA	NA	0.00739
Testosterone.total__ng_dl	0	lab	1496	0.00765	286.335	237.605	0.23979	0.0839496	0.683643	656	NA	NA	NA	NA	NA	NA	639	NA	NA	NA	NA	NA	NA	145	NA	NA	NA	NA	NA	NA	56	NA	NA	NA	NA	NA	NA	0.00765
Platelet_mean_volume_.MPV.__fl	0	lab	36567	0.189	9.77663	1.33631	0.945344	0.869223	1.02804	12665	0.826	9.78198	1.32456	1.05565	0.65142	1.71081	13091	0.0085	9.79528	1.32731	0.792882	0.66703	0.942503	5292	0.542	9.80324	1.33404	0.94917	0.802794	1.12232	5519	0.737	9.69456	1.38305	1.02176	0.900993	1.15872	0.0085
Hispanic	0	demographic	122250	0.242	0.138421	0.345343	0.955826	0.886144	1.031	52954	0.00924	0.195623	0.396683	0.669098	0.49441	0.905509	42915	0.892	0.119772	0.324698	0.992272	0.887086	1.10992	13658	0.865	0.0669937	0.25002	1.00912	0.908965	1.12032	12723	0.791	0.0399277	0.195797	0.988297	0.905773	1.07834	0.00924
Parathyroid_hormone_.PTH.__pg_ml	1	lab	2659	0.00931	4.42098	0.928309	1.38474	1.08342	1.76983	414	NA	NA	NA	NA	NA	NA	1081	0.115	4.4357	0.955986	1.47871	0.908629	2.40659	657	NA	NA	NA	NA	NA	NA	507	NA	NA	NA	NA	NA	NA	0.00931
Bilirubin.total__mg_dl	1	lab	45332	0.753	-0.758535	0.490351	0.987366	0.912257	1.0687	14217	0.00935	-0.828571	0.512042	0.571131	0.374359	0.871333	18095	0.0985	-0.751474	0.479054	0.879242	0.754739	1.02432	6798	0.438	-0.704539	0.471624	1.05974	0.915235	1.2271	6222	0.194	-0.678033	0.470523	1.07963	0.961728	1.21201	0.00935
Bicarbonate_.HCO3.__mmol_l	0	lab	6260	0.883	25.5162	4.02923	0.988666	0.849619	1.15005	1708	0.00981	24.5977	3.28938	0.443587	0.239357	0.822087	2360	0.671	25.7411	4.1541	0.939883	0.706045	1.25079	1160	0.881	25.9004	4.36496	1.02375	0.753707	1.39068	1032	0.58	26.0904	4.21091	1.0755	0.831371	1.3914	0.00981
Basophil.percent__.	0	lab	40458	0.25	0.7372	0.344147	0.955943	0.885235	1.03232	13109	0.276	0.69406	0.347632	1.24076	0.841943	1.82847	15209	0.0119	0.765156	0.34107	0.815296	0.69531	0.955984	6059	0.816	0.74533	0.333891	0.982758	0.848921	1.13769	6081	0.845	0.752181	0.345314	1.01143	0.902858	1.13308	0.0119
Transferrin_saturation__.	1	lab	6870	0.0149	2.88872	0.639181	0.815058	0.691315	0.960949	2050	0.23	2.82987	0.7011	1.54699	0.758182	3.15641	2475	0.0414	2.94181	0.601496	0.72281	0.529124	0.987394	1197	0.0126	2.92932	0.593608	0.685881	0.510019	0.922383	1148	0.431	2.83703	0.635715	0.901383	0.696229	1.16693	0.0126
Cholesterol.in_VLDL__mg_dl	1	lab	4665	0.0127	3.07943	0.489547	1.66591	1.1151	2.48877	1472	0.122	2.9966	0.529675	4.5999	0.663774	31.8769	2166	0.0186	3.12626	0.479003	2.56919	1.17069	5.63848	650	NA	NA	NA	NA	NA	NA	377	NA	NA	NA	NA	NA	NA	0.0127
Self_Monitored_Blood_Glucose_.SMBG.__NA	0	lab	1370	0.0175	3.29263	1.01472	1.70393	1.0979	2.64429	325	NA	NA	NA	NA	NA	NA	652	NA	NA	NA	NA	NA	NA	261	NA	NA	NA	NA	NA	NA	132	NA	NA	NA	NA	NA	NA	0.0175
Granulocytes.immature100_leukocytes__.	1	lab	1965	0.0187	0.0263474	0.253959	1.40061	1.05776	1.85456	483	NA	NA	NA	NA	NA	NA	728	NA	NA	NA	NA	NA	NA	378	NA	NA	NA	NA	NA	NA	376	NA	NA	NA	NA	NA	NA	0.0187
Protein.urine.dipstick__mg_dl	1	lab	4783	0.0476	3.82627	0.622443	1.17433	1.00174	1.37671	1380	0.0189	3.75272	0.589199	2.54919	1.16732	5.56715	1452	0.094	3.87801	0.622597	1.34412	0.950858	1.89998	879	NA	NA	NA	NA	NA	NA	1072	0.666	3.81082	0.651728	1.05671	0.82251	1.35755	0.0189
Rheumatic disease	0	comorbidity	122250	0.253	0.0309121	0.17308	1.0247	0.982677	1.06852	52954	0.0199	0.0138422	0.116837	1.19656	1.02874	1.39177	42915	0.0837	0.036817	0.188314	1.08702	0.988954	1.1948	13658	0.0528	0.0525699	0.223181	0.891721	0.794067	1.00138	12723	0.364	0.0587912	0.235243	1.03749	0.958258	1.12328	0.0199
Oxygen_saturation_.SO2..other.performed__.	0	lab	4205	0.0202	67.7902	23.9142	1.21564	1.0291	1.43637	873	NA	NA	NA	NA	NA	NA	1659	0.165	67.4849	24.283	1.24577	0.91355	1.70116	871	NA	NA	NA	NA	NA	NA	802	NA	NA	NA	NA	NA	NA	0.0202
Granulocytes.immature__x10.3_ul	0	lab	1631	0.0209	0.105141	0.0397671	1.37236	1.04901	1.79537	428	NA	NA	NA	NA	NA	NA	588	NA	NA	NA	NA	NA	NA	303	NA	NA	NA	NA	NA	NA	312	NA	NA	NA	NA	NA	NA	0.0209
UROUT__ml	0	lab	9340	0.0247	287.565	194.408	0.860177	0.752812	0.980746	2027	0.0244	321.774	222.414	0.43773	0.213048	0.898731	3324	0.963	300.917	199.718	1.00577	0.786838	1.27073	1842	0.186	269.231	178.778	0.853293	0.674672	1.07412	2147	0.0643	250.326	159.791	0.846678	0.710252	1	0.0244
Blood_urea_nitrogencreatinine_ratio_.BUNCREA.__no_units	0	lab	15513	0.644	17.4448	6.46113	0.97134	0.858571	1.0989	4543	0.0425	15.2786	5.32453	0.629565	0.40263	0.984407	6145	0.0246	17.3407	6.22592	0.779565	0.627448	0.968567	2528	0.226	18.3961	6.75572	1.16583	0.909643	1.49417	2297	0.182	20.9605	7.02316	1.13856	0.941131	1.37743	0.0246
Metamyelocyte.percent__.	1	lab	1579	0.0261	0.425923	0.513826	0.731359	0.555179	0.963454	325	NA	NA	NA	NA	NA	NA	610	NA	NA	NA	NA	NA	NA	316	NA	NA	NA	NA	NA	NA	328	NA	NA	NA	NA	NA	NA	0.0261
Reticulocyte.percent__.	1	lab	1470	0.0265	0.589842	0.599076	1.38326	1.03858	1.84239	325	NA	NA	NA	NA	NA	NA	503	NA	NA	NA	NA	NA	NA	325	NA	NA	NA	NA	NA	NA	317	NA	NA	NA	NA	NA	NA	0.0265
West_Pacific	0	demographic	122250	0.366	0.0450986	0.20431	0.96544	0.89449	1.04203	52954	0.0409	0.0629949	0.2399	0.639396	0.416464	0.981657	42915	0.0307	0.0358727	0.182991	0.850923	0.735045	0.98507	13658	0.767	0.0281125	0.162105	0.98363	0.881943	1.09705	12723	0.0595	0.019966	0.133568	1.07563	0.997093	1.16036	0.0307
Anion_gap__mmol_l	0	lab	40495	0.0459	9.85422	3.25602	1.08702	1.0013	1.17968	12393	0.0318	10.032	3.36453	1.59371	1.04107	2.43933	15355	0.134	9.84361	3.27271	1.12849	0.963339	1.32225	6262	0.801	9.79801	3.17451	0.980581	0.842128	1.14176	6485	0.283	9.59379	3.05777	1.06817	0.947029	1.20455	0.0318
Magnesium_.Mg.__mg_dl	0	lab	13910	0.104	1.97188	0.252419	1.08024	0.984207	1.18566	2651	0.288	1.96629	0.232924	1.3029	0.799363	2.12362	5244	0.108	1.97637	0.25934	1.16036	0.968095	1.39084	2860	0.245	1.96059	0.256077	0.899216	0.751687	1.07569	3155	0.0414	1.97933	0.252829	1.16231	1.00585	1.34308	0.0414
LVEF__.	0	lab	7948	0.0443	55.3693	12.8369	0.878909	0.774979	0.996668	871	NA	NA	NA	NA	NA	NA	3172	0.823	55.4536	13.0613	0.970859	0.748859	1.25718	1871	0.158	55.1737	12.8197	0.837623	0.654955	1.07158	2034	0.238	55.0527	12.4207	0.895049	0.74444	1.07725	0.0443
Immunoglobulin_M_.IgM..quantitative__mg_dl	1	lab	1022	0.0555	4.16149	0.802933	0.727144	0.524772	1.00756	210	NA	NA	NA	NA	NA	NA	428	NA	NA	NA	NA	NA	NA	220	NA	NA	NA	NA	NA	NA	164	NA	NA	NA	NA	NA	NA	0.0555
Oxygen_saturation_.SO2..other.performed__mm_Hg	1	vital sign	3742	0.0622	3.72312	0.375866	1.17961	0.991599	1.40326	811	NA	NA	NA	NA	NA	NA	1475	0.369	3.7392	0.365691	1.15834	0.840549	1.59627	749	NA	NA	NA	NA	NA	NA	707	NA	NA	NA	NA	NA	NA	0.0622
Glucose.urine.dipstick__mg_dl	1	lab	1484	0.0625	5.09104	0.859941	1.33415	0.98505	1.807	375	NA	NA	NA	NA	NA	NA	588	NA	NA	NA	NA	NA	NA	290	NA	NA	NA	NA	NA	NA	231	NA	NA	NA	NA	NA	NA	0.0625
Hepatitis_C_antibody_sco_ratio_.HCV..quantitative__no_units	1	lab	1190	0.0631	-3.34742	0.97892	1.82404	0.967643	3.43835	534	NA	NA	NA	NA	NA	NA	509	NA	NA	NA	NA	NA	NA	116	NA	NA	NA	NA	NA	NA	31	NA	NA	NA	NA	NA	NA	0.0631
Vancomycin.trough__ug_ml	0	lab	1380	0.0678	15.4499	6.1519	1.27281	0.982547	1.64921	219	NA	NA	NA	NA	NA	NA	586	NA	NA	NA	NA	NA	NA	330	NA	NA	NA	NA	NA	NA	245	NA	NA	NA	NA	NA	NA	0.0678
Gamma.glutamyl_transferase_.GGT.__u_l	1	lab	1574	0.0699	3.52447	0.963712	1.34773	0.976009	1.86092	538	NA	NA	NA	NA	NA	NA	656	NA	NA	NA	NA	NA	NA	200	NA	NA	NA	NA	NA	NA	180	NA	NA	NA	NA	NA	NA	0.0699
Triiodothyronine.free_.FT3.__pg_ml	0	lab	1772	0.0755	2.8955	0.567752	0.658284	0.41514	1.04383	564	NA	NA	NA	NA	NA	NA	752	NA	NA	NA	NA	NA	NA	269	NA	NA	NA	NA	NA	NA	187	NA	NA	NA	NA	NA	NA	0.0755
Sodium_.Na..urine.concentration__mmol_l	1	lab	1507	0.0768	3.84142	0.710431	0.806288	0.635201	1.02353	168	NA	NA	NA	NA	NA	NA	616	NA	NA	NA	NA	NA	NA	373	NA	NA	NA	NA	NA	NA	350	NA	NA	NA	NA	NA	NA	0.0768
Carbon_dioxide__mm_Hg	1	lab	1180	0.0788	3.7046	0.192408	0.757377	0.555557	1.03251	251	NA	NA	NA	NA	NA	NA	453	NA	NA	NA	NA	NA	NA	224	NA	NA	NA	NA	NA	NA	252	NA	NA	NA	NA	NA	NA	0.0788
Epithelial_cells.urine.microscopic__NA	1	lab	1161	0.0812	0.935785	0.994489	1.50808	0.95027	2.39338	311	NA	NA	NA	NA	NA	NA	364	NA	NA	NA	NA	NA	NA	181	NA	NA	NA	NA	NA	NA	305	NA	NA	NA	NA	NA	NA	0.0812
Specific_gravity.urine.dipstick__no_units	1	lab	29803	0.366	0.0177384	0.0073199	0.956798	0.869433	1.05294	10382	0.453	0.0190289	0.00780126	0.832347	0.515357	1.34431	10360	0.431	0.0176316	0.00730451	0.928075	0.77079	1.11746	4309	0.0862	0.0168075	0.00669406	0.860025	0.723945	1.02168	4752	0.288	0.0159958	0.00621822	1.06903	0.945276	1.20899	0.0862
Human_chorionic_gonadotropin_.HCG..quantitative__u_l	1	lab	1912	0.0902	3.17116	3.77982	0.0981339	0.00669418	1.43878	1746	0.218	3.38867	3.87767	0.186723	0.0129168	2.69933	152	NA	NA	NA	NA	NA	NA	9	NA	NA	NA	NA	NA	NA	5	NA	NA	NA	NA	NA	NA	0.0902
Red_blood_cells_.RBC..urine.microscopic__NA	1	lab	1399	0.0939	0.956611	0.873318	1.29525	0.956965	1.75317	365	NA	NA	NA	NA	NA	NA	441	NA	NA	NA	NA	NA	NA	236	NA	NA	NA	NA	NA	NA	357	NA	NA	NA	NA	NA	NA	0.0939
Folate__ng_ml	1	lab	5204	0.511	2.56648	0.473452	0.941565	0.786683	1.12692	1309	0.0948	2.49861	0.459426	0.409333	0.143511	1.16752	1906	0.839	2.56692	0.476159	0.961524	0.659299	1.40226	969	NA	NA	NA	NA	NA	NA	1020	0.63	2.62978	0.482911	0.9368	0.718027	1.22219	0.0948
Acetaminophen__ug_ml	1	lab	1037	0.107	1.48635	0.791248	0.645955	0.379662	1.09905	432	NA	NA	NA	NA	NA	NA	398	NA	NA	NA	NA	NA	NA	126	NA	NA	NA	NA	NA	NA	81	NA	NA	NA	NA	NA	NA	0.107
HIV (AIDS)	0	comorbidity	122250	0.613	0.00495706	0.0702319	1.01382	0.961242	1.06928	52954	0.111	0.00364467	0.0602616	1.09212	0.98001	1.21705	42915	0.661	0.00796924	0.0889152	0.978426	0.887604	1.07853	13658	0.661	0.00388051	0.062175	0.975797	0.874654	1.08863	12723	0.798	0.00141476	0.0375882	1.00968	0.937873	1.08699	0.111
Bands.percent__.	1	lab	2881	0.12	1.065	0.861681	1.15597	0.962965	1.38771	614	NA	NA	NA	NA	NA	NA	1064	0.398	1.0836	0.859677	1.15346	0.828102	1.60655	566	NA	NA	NA	NA	NA	NA	637	NA	NA	NA	NA	NA	NA	0.12
pH__no_units	0	lab	1103	0.123	7.39854	0.060096	1.27247	0.936454	1.72906	244	NA	NA	NA	NA	NA	NA	411	NA	NA	NA	NA	NA	NA	207	NA	NA	NA	NA	NA	NA	241	NA	NA	NA	NA	NA	NA	0.123
Epithelial_cells.urine.microscopic___hpf	1	lab	4127	0.294	0.668345	0.784353	0.873367	0.678294	1.12455	1447	0.536	0.914224	0.827075	0.664162	0.181913	2.42491	1343	0.127	0.552598	0.75302	0.630309	0.348149	1.1411	618	NA	NA	NA	NA	NA	NA	719	NA	NA	NA	NA	NA	NA	0.127
Transferrin.direct__mg_dl	0	lab	1649	0.129	236.764	71.6629	0.768892	0.547826	1.07427	455	NA	NA	NA	NA	NA	NA	573	NA	NA	NA	NA	NA	NA	282	NA	NA	NA	NA	NA	NA	339	NA	NA	NA	NA	NA	NA	0.129
Prostate_specific_antigen.total_.PSA.__ng_ml	1	lab	5984	0.516	-0.105675	1.1423	0.939911	0.779602	1.1333	529	NA	NA	NA	NA	NA	NA	3804	0.248	-0.0704127	1.0177	0.815026	0.576176	1.15289	1204	0.132	-0.0565248	1.42176	0.759735	0.531118	1.08678	447	NA	NA	NA	NA	NA	NA	0.132
High total CO2	0	lab	122250	0.315	0.0380617	0.191346	0.978729	0.93852	1.02066	52954	0.753	0.0141645	0.11817	0.967504	0.787501	1.18865	42915	0.257	0.0469766	0.211591	1.05424	0.96225	1.15501	13658	0.226	0.0668473	0.249766	0.937006	0.843425	1.04097	12723	0.133	0.0709738	0.256791	0.936578	0.859826	1.0202	0.133
Ketones.urine.dipstick__mg_dl	1	lab	1501	0.134	2.76836	0.791529	0.769155	0.545532	1.08437	631	NA	NA	NA	NA	NA	NA	415	NA	NA	NA	NA	NA	NA	230	NA	NA	NA	NA	NA	NA	225	NA	NA	NA	NA	NA	NA	0.134
Immunoglobulin_A_.IgA..quantitative__mg_dl	0	lab	1599	0.137	223.28	136.306	0.783713	0.568422	1.08521	521	NA	NA	NA	NA	NA	NA	618	NA	NA	NA	NA	NA	NA	270	NA	NA	NA	NA	NA	NA	190	NA	NA	NA	NA	NA	NA	0.137
Mean_corpuscular_volume_.MCV.__fl	0	lab	50454	0.591	89.3756	6.41821	0.980525	0.912713	1.05393	17059	0.141	87.4338	6.26416	1.32652	0.910914	1.93266	18761	0.558	89.5045	6.06627	0.958824	0.832976	1.10416	7328	0.504	90.9262	6.28021	0.954306	0.831961	1.0943	7306	0.748	92.0232	6.36731	0.983111	0.885882	1.09152	0.141
Rheumatoid_factor_.RF..quantitative__u_ml	1	lab	1478	0.144	2.51537	0.341638	1.44197	0.882746	2.35543	563	NA	NA	NA	NA	NA	NA	639	NA	NA	NA	NA	NA	NA	185	NA	NA	NA	NA	NA	NA	91	NA	NA	NA	NA	NA	NA	0.144
Thyroxine.total_.T4.__ug_dl	0	lab	1611	0.153	7.42101	1.93823	0.660807	0.374624	1.16551	479	NA	NA	NA	NA	NA	NA	652	NA	NA	NA	NA	NA	NA	275	NA	NA	NA	NA	NA	NA	205	NA	NA	NA	NA	NA	NA	0.153
PH.arterial_blood__no_units	0	lab	2682	0.156	7.38708	0.0692749	0.87631	0.730312	1.0515	395	NA	NA	NA	NA	NA	NA	1111	0.285	7.38596	0.0681924	0.837367	0.604824	1.15932	647	NA	NA	NA	NA	NA	NA	529	NA	NA	NA	NA	NA	NA	0.156
South_East_South_Central	0	demographic	122250	0.504	0.0189202	0.134137	0.9827	0.933614	1.03436	52954	0.452	0.0185692	0.132623	0.189017	0.00246514	14.4932	42915	0.156	0.0187521	0.13389	1.06519	0.976165	1.16232	13658	0.999	0.0206673	0.14068	0.999926	0.908321	1.10077	12723	0.177	0.0190722	0.134035	0.941244	0.862089	1.02767	0.156
Immunoglobulin_G_.IgG..quantitative__mg_dl	1	lab	1228	0.165	6.93099	0.462167	0.821129	0.621762	1.08438	289	NA	NA	NA	NA	NA	NA	506	NA	NA	NA	NA	NA	NA	249	NA	NA	NA	NA	NA	NA	184	NA	NA	NA	NA	NA	NA	0.165
White_blood_cells_.WBC..urine.microscopic___hpf	1	lab	7491	0.653	1.37852	1.20246	0.965196	0.827033	1.12656	2407	0.525	1.18276	1.10423	1.29679	0.581524	2.89179	2531	0.649	1.30708	1.17793	1.08489	0.764235	1.54015	1192	0.929	1.57562	1.25934	1.01469	0.735763	1.39931	1361	0.17	1.68497	1.27697	0.850418	0.674818	1.07174	0.17
FEV1_FVC_RATIO__.	0	lab	1004	0.178	67.6975	18.6208	0.732041	0.465193	1.15171	140	NA	NA	NA	NA	NA	NA	474	NA	NA	NA	NA	NA	NA	256	NA	NA	NA	NA	NA	NA	134	NA	NA	NA	NA	NA	NA	0.178
Carbon_dioxide.partial_pressure_.PCO2..arterial_blood__mm_Hg	1	lab	2632	0.345	3.71675	0.253426	1.09683	0.905219	1.329	394	NA	NA	NA	NA	NA	NA	1097	0.184	3.73601	0.247408	1.26617	0.893777	1.7937	629	NA	NA	NA	NA	NA	NA	512	NA	NA	NA	NA	NA	NA	0.184
Uric_acid__mg_dl	1	lab	3859	0.184	1.72041	0.350871	1.17534	0.925847	1.49207	913	NA	NA	NA	NA	NA	NA	1641	0.467	1.75216	0.320261	0.848083	0.543852	1.32248	727	NA	NA	NA	NA	NA	NA	578	NA	NA	NA	NA	NA	NA	0.184
Bicarbonate_.HCO3..arterial_blood__mmol_l	0	lab	2898	0.702	25.1888	5.49392	1.03588	0.864731	1.2404	421	NA	NA	NA	NA	NA	NA	1216	0.209	25.5529	5.51755	1.23409	0.889055	1.71327	676	NA	NA	NA	NA	NA	NA	585	NA	NA	NA	NA	NA	NA	0.209
Thyroid_stimulating_hormone_.TSH.__uu_ml	1	lab	27817	0.716	0.466167	0.759746	0.982386	0.892681	1.08116	9003	0.357	0.426666	0.689945	1.31555	0.734117	2.35747	10899	0.265	0.444051	0.776572	1.1364	0.907456	1.42319	4006	0.899	0.485712	0.799274	0.98742	0.81148	1.20152	3909	0.214	0.598775	0.807815	0.913735	0.792463	1.05353	0.214
Creatine_kinase.total_.CK.__u_l	1	lab	4995	0.427	4.6409	0.810942	1.06814	0.907937	1.25655	966	NA	NA	NA	NA	NA	NA	1987	0.852	4.70024	0.795901	0.970291	0.707181	1.33123	1052	0.217	4.55681	0.789144	1.21469	0.892293	1.6536	990	NA	NA	NA	NA	NA	NA	0.217
Oxygen_saturation_.SO2..arterial_blood__.	0	lab	2239	0.231	95.5813	3.11679	0.88708	0.729153	1.07918	304	NA	NA	NA	NA	NA	NA	960	NA	NA	NA	NA	NA	NA	529	NA	NA	NA	NA	NA	NA	446	NA	NA	NA	NA	NA	NA	0.231
Lipase__u_l	1	lab	8517	0.741	3.58697	0.849728	1.02577	0.882227	1.19259	3078	0.244	3.54462	0.816225	1.46221	0.771677	2.77071	2989	0.773	3.63018	0.864292	0.959176	0.723022	1.27251	1226	0.969	3.57244	0.874381	1.00583	0.752673	1.34421	1224	0.803	3.60251	0.866686	1.03276	0.801565	1.33053	0.244
Casts.urine.microscopic___lpf	1	lab	1847	0.25	1.00952	0.81824	0.857477	0.659871	1.11418	441	NA	NA	NA	NA	NA	NA	612	NA	NA	NA	NA	NA	NA	371	NA	NA	NA	NA	NA	NA	423	NA	NA	NA	NA	NA	NA	0.25
TEMP__deg_c	1	vital sign	57223	0.938	3.60306	0.0077927	0.996651	0.915994	1.08441	23358	0.261	3.60466	0.00813141	0.790356	0.524311	1.1914	20510	0.924	3.60256	0.00758755	0.99238	0.848175	1.1611	6967	0.309	3.60136	0.00698262	1.0809	0.930388	1.25576	6388	0.794	3.60062	0.00670402	0.985136	0.880612	1.10207	0.261
Lymphocyte.atypical.percent__.	1	lab	1296	0.267	0.62069	0.636878	0.842056	0.621672	1.1406	303	NA	NA	NA	NA	NA	NA	486	NA	NA	NA	NA	NA	NA	233	NA	NA	NA	NA	NA	NA	274	NA	NA	NA	NA	NA	NA	0.267
Rubella.performed__other_unit	1	lab	1175	0.268	1.66054	1.03216	0.392408	0.0750491	2.05192	882	NA	NA	NA	NA	NA	NA	249	NA	NA	NA	NA	NA	NA	33	NA	NA	NA	NA	NA	NA	11	NA	NA	NA	NA	NA	NA	0.268
PH.urine.dipstick__no_units	1	lab	30296	0.283	1.79338	0.131196	1.0476	0.962401	1.14033	10474	0.732	1.81597	0.128747	1.0858	0.677828	1.73933	10551	0.809	1.78417	0.131079	1.02244	0.853737	1.22447	4413	0.812	1.77789	0.130389	1.01998	0.86688	1.2001	4858	0.475	1.77872	0.13091	1.04564	0.925045	1.18197	0.283
Red_blood_cells_.RBC..urine.microscopic___hpf	1	lab	6593	0.288	0.973214	0.905042	1.09007	0.929859	1.27794	2109	0.88	0.894457	0.890444	1.07755	0.409943	2.83243	2220	0.407	0.957194	0.881975	1.15417	0.822634	1.61925	1040	0.624	1.00169	0.893034	1.08365	0.786172	1.49371	1224	0.525	1.11378	0.96322	1.0799	0.852214	1.36837	0.288
Glucose.fasting__mg_dl	1	lab	2514	0.29	4.60531	0.229562	1.22852	0.839091	1.79869	933	NA	NA	NA	NA	NA	NA	1051	0.673	4.64917	0.239838	1.17953	0.547972	2.53899	315	NA	NA	NA	NA	NA	NA	215	NA	NA	NA	NA	NA	NA	0.29
Varicella	0	comorbidity	122250	0.304	0.00121881	0.0348904	0.959448	0.886569	1.03832	52954	0.992	0.00141632	0.0376078	0.373823	0	NA	42915	0.991	0.001235	0.0351213	1.00058	0.907641	1.10303	13658	0.976	0.000732172	0.0270498	0.51544	0	NA	12723	0.541	0.000864576	0.0293921	0.964693	0.859663	1.08256	0.304
Oxygen.partial_pressure_.PO2..arterial_blood__mm_Hg	1	lab	2551	0.411	4.47524	0.427997	0.917808	0.747973	1.12616	373	NA	NA	NA	NA	NA	NA	1059	0.31	4.49494	0.406032	0.828717	0.576467	1.19134	613	NA	NA	NA	NA	NA	NA	506	NA	NA	NA	NA	NA	NA	0.31
White_blood_cells_.WBC..urine.microscopic__NA	1	lab	1467	0.33	1.46107	1.22289	1.17285	0.85082	1.61692	378	NA	NA	NA	NA	NA	NA	465	NA	NA	NA	NA	NA	NA	260	NA	NA	NA	NA	NA	NA	364	NA	NA	NA	NA	NA	NA	0.33
Lactate_dehydrogenase.total_.LDH.__u_l	1	lab	3116	0.387	5.44343	0.428181	1.09368	0.892756	1.33982	855	NA	NA	NA	NA	NA	NA	1175	0.728	5.4562	0.427705	1.06518	0.745892	1.52113	573	NA	NA	NA	NA	NA	NA	513	NA	NA	NA	NA	NA	NA	0.387
Amylase.total__u_l	1	lab	1471	0.416	4.02417	0.527132	1.16053	0.810466	1.66178	482	NA	NA	NA	NA	NA	NA	564	NA	NA	NA	NA	NA	NA	218	NA	NA	NA	NA	NA	NA	207	NA	NA	NA	NA	NA	NA	0.416
PAIN__out_of_10	0	self-reported health	33513	0.59	2.82993	3.08912	0.971996	0.876666	1.0778	12483	0.625	3.39583	3.18439	0.88764	0.550419	1.43114	12494	0.452	2.84856	3.08589	0.930469	0.771062	1.12318	4596	0.857	2.16374	2.81567	1.0162	0.853738	1.20981	3940	0.572	1.75504	2.62932	0.958426	0.827167	1.11032	0.452
ABO_A	0	lab	16593	0.501	0.357259	0.479207	0.966596	0.875526	1.06718	6155	0.677	0.343298	0.474849	0.903648	0.561143	1.4552	5243	0.764	0.353233	0.47802	0.97227	0.809315	1.16803	2660	0.471	0.373684	0.483872	0.934274	0.77649	1.12411	2535	0.999	0.382249	0.486033	1.00006	0.847637	1.17988	0.471
Ammonia_.NH3.__umol_l	1	lab	1429	0.504	3.48269	0.554849	1.09555	0.83836	1.43158	195	NA	NA	NA	NA	NA	NA	591	NA	NA	NA	NA	NA	NA	360	NA	NA	NA	NA	NA	NA	283	NA	NA	NA	NA	NA	NA	0.504
ESTIMATED_AVERAGE_GLUCOSE__mg_dl	1	lab	1976	0.556	4.92657	0.23568	0.89502	0.618906	1.29431	532	NA	NA	NA	NA	NA	NA	924	NA	NA	NA	NA	NA	NA	324	NA	NA	NA	NA	NA	NA	196	NA	NA	NA	NA	NA	NA	0.556
Myelocyte.percent__.	1	lab	1319	0.659	0.40458	0.51404	1.06695	0.799999	1.42305	260	NA	NA	NA	NA	NA	NA	520	NA	NA	NA	NA	NA	NA	278	NA	NA	NA	NA	NA	NA	261	NA	NA	NA	NA	NA	NA	0.659
Hepatitis_B_surface_antibody_.HBsAb.__mu_ml	1	lab	1400	0.773	3.35476	2.20907	1.07298	0.664627	1.73212	734	NA	NA	NA	NA	NA	NA	474	NA	NA	NA	NA	NA	NA	134	NA	NA	NA	NA	NA	NA	58	NA	NA	NA	NA	NA	NA	0.773
Calcium.ionized__mg_dl	0	lab	3659	0.794	4.66979	0.393608	0.975545	0.81028	1.17451	780	NA	NA	NA	NA	NA	NA	1407	0.988	4.64337	0.400351	0.997454	0.713719	1.39396	769	NA	NA	NA	NA	NA	NA	703	NA	NA	NA	NA	NA	NA	0.794
Base_excessdeficit.arterial_blood__mmol_l	1	lab	2273	0.883	1.07825	0.852745	0.985209	0.808057	1.20124	309	NA	NA	NA	NA	NA	NA	956	NA	NA	NA	NA	NA	NA	527	NA	NA	NA	NA	NA	NA	481	NA	NA	NA	NA	NA	NA	0.883
Reticulocyte.absolute__x10.3_ul	0	lab	1052	0.98	73.1483	42.953	1.0047	0.69839	1.44572	270	NA	NA	NA	NA	NA	NA	354	NA	NA	NA	NA	NA	NA	218	NA	NA	NA	NA	NA	NA	210	NA	NA	NA	NA	NA	NA	0.98

## Sheet: footnotes
aIndicates whether the variable was log-transformed (1) or not (0) prior to analysis. Note that mean, SD, HR etc. are given on the log-scale when indicated.
