# Supplementary material for: Prior fluid and electrolyte imbalance is associated with COVID-19 mortality
Source: Commun Med (Lond). 2021 Nov 25;1:51. doi: 10.1038/s43856-021-00051-x (PMC9053234; doi:10.1038/s43856-021-00051-x)
Supplement: Supplementary file 9 — Supplementary Data 8 [file 43856_2021_51_MOESM9_ESM.xlsx]

## Sheet: FPEI ICD codes
	Univariable analysis of individual ICD codes in the Fluid, pH and Electrolyte Imbalance (FPEI) comorbidity group
Variable	P	HR_2SD	LCL_2SD	UCL_2SD	Transformation	N	mean	sd	HR	LCL	UCL
Acidosis E87.2	2.56e-81	1.34	1.3	1.39	0	122250	0.0479	0.214	2	1.86	2.15
Hyperkalemia E87.5	2.29e-43	1.24	1.21	1.28	0	122250	0.046	0.209	1.68	1.56	1.81
Hypo-osmolality and hyponatremia E87.1	5.65e-43	1.26	1.22	1.3	0	122250	0.058	0.234	1.63	1.52	1.75
Fluid overload E87.7	3.33e-35	1.19	1.16	1.22	0	122250	0.0168	0.128	1.97	1.77	2.2
Hypokalemia E87.6	5.83e-34	1.26	1.22	1.31	0	122250	0.0965	0.295	1.48	1.39	1.58
Hyperosmolality and hypernatremia E87.0	1.04e-33	1.18	1.15	1.21	0	122250	0.0179	0.133	1.86	1.68	2.06
Dehydration E86.0	2.64e-32	1.23	1.19	1.27	0	122250	0.0675	0.251	1.51	1.41	1.61
Mixed disorder of acid-base balance E87.4	3.88e-22	1.13	1.1	1.16	0	122250	0.00393	0.0625	2.67	2.19	3.26
Alkalosis E87.3	2.94e-20	1.14	1.11	1.17	0	122250	0.00693	0.0829	2.15	1.83	2.53
Hypovolemia E86.1	1.4e-12	1.11	1.08	1.14	0	122250	0.0131	0.114	1.59	1.4	1.8
Other fluid overload E87.79	9.04e-12	1.09	1.07	1.12	0	122250	0.00348	0.0589	2.16	1.73	2.69
	Univariable analysis of elctrolyte lab variables (dichotomized)
Variable	P	HR_2SD	LCL_2SD	UCL_2SD	Transformation	N	mean	sd	HR	LCL	UCL
High chloride (>107 mmol/L)	6.32e-10	1.12613	1.17617	1.3674	0	122250	0.0494299	0.216765	1.3152	1.2058	1.4346
High sodium (>145 mmol/L)	3.11e-09	1.08469	1.11495	1.24156	0	122250	0.00279175	0.0527634	2.1606	1.6746	2.7876
High potassium (>5.1 mmol/L)	0.343	1.01814	0.962387	1.11655	0	122250	0.00631288	0.0792028	1.1202	0.88602	1.4162
High total CO2 (>29 mmol/L)	0.317	0.978604	0.879798	1.04244	0	122250	0.0380617	0.191346	0.94505	0.84593	1.0558
Low chloride (< 98 mmol/L)	3.89e-06	1.0909	1.10531	1.28128	0	122250	0.0239437	0.152874	1.3292	1.1779	1.4998
Low sodium (< 136 mmol/L)	1.17e-08	1.11925	1.15942	1.35357	0	122250	0.0388162	0.193158	1.3386	1.211	1.4797
Low potassium (< 3.5 mmol/L)	0.0134	1.05934	1.02419	1.22959	0	122250	0.0156019	0.12393	1.2618	1.0494	1.5173
Low total CO2 (< 23 mmol/L)	0	1.23784	1.41484	1.65936	0	122250	0.0582998	0.23431	1.5767	1.4481	1.7166
Interpretation:
Categorization based on lab values implies underdiganosis.
ICD codes reveal higher portions of affected patients.
HRs implied by ICD code and respective "lab diagnosis" are consistent in direction, but stronger for ICD codes
-> ICD codes are more sensitive and more specific.
